# Supplementary material for: Serum proteome signatures associated with liver steatosis in adolescents with obesity
Source: J Endocrinol Invest. 2024 Jul 17;48(1):213–25. doi: 10.1007/s40618-024-02419-x (PMC11729140; doi:10.1007/s40618-024-02419-x)
Supplement: Supplementary file 2 — Supplementary file2 (XLSX 150 KB) [file 40618_2024_2419_MOESM2_ESM.xlsx]

## Sheet: Table S1
Metabolism	NPX data	Panel	Assay	Uniprot ID	OlinkID			Cardiometabolic	NPX data	Panel	Assay	Uniprot ID
Olink NPX Signature 1.6.0.0		Olink Target 96 Metabolism(v.3405)	CLMP	Q9H6B4	OID01120			Olink NPX Signature 1.6.0.0		Olink Target 96 Cardiometabolic(v.3604)	PRCP	P42785
92 proteins		Olink Target 96 Metabolism(v.3405)	LRIG1	Q96JA1	OID01121			92 proteins		Olink Target 96 Cardiometabolic(v.3604)	CA1	P00915
		Olink Target 96 Metabolism(v.3405)	NPTXR	O95502	OID01122					Olink Target 96 Cardiometabolic(v.3604)	ICAM1	P05362
		Olink Target 96 Metabolism(v.3405)	Inc Ctrl 1	-						Olink Target 96 Cardiometabolic(v.3604)	Inc Ctrl 1	-
		Olink Target 96 Metabolism(v.3405)	AHCY	P23526	OID01123					Olink Target 96 Cardiometabolic(v.3604)	CHL1	O00533
		Olink Target 96 Metabolism(v.3405)	THOP1	P52888	OID01124					Olink Target 96 Cardiometabolic(v.3604)	TGFBI	Q15582
		Olink Target 96 Metabolism(v.3405)	CTSO	P43234	OID01125					Olink Target 96 Cardiometabolic(v.3604)	ENG	P17813
		Olink Target 96 Metabolism(v.3405)	FCRL1	Q96LA6	OID01126					Olink Target 96 Cardiometabolic(v.3604)	PLTP	P55058
		Olink Target 96 Metabolism(v.3405)	CD164	Q04900	OID01127					Olink Target 96 Cardiometabolic(v.3604)	SERPINA7	P05543
		Olink Target 96 Metabolism(v.3405)	DDC	P20711	OID01128					Olink Target 96 Cardiometabolic(v.3604)	IGFBP3	P17936
		Olink Target 96 Metabolism(v.3405)	ACP6	Q9NPH0	OID01129					Olink Target 96 Cardiometabolic(v.3604)	CR2	P20023
		Olink Target 96 Metabolism(v.3405)	TFF2	Q03403	OID01130					Olink Target 96 Cardiometabolic(v.3604)	SERPINA5	P05154
		Olink Target 96 Metabolism(v.3405)	S100P	P25815	OID01131					Olink Target 96 Cardiometabolic(v.3604)	FCGR3B	O75015
		Olink Target 96 Metabolism(v.3405)	ANGPT2	O15123	OID01132					Olink Target 96 Cardiometabolic(v.3604)	IGFBP6	P24592
		Olink Target 96 Metabolism(v.3405)	CD2AP	Q9Y5K6	OID01133					Olink Target 96 Cardiometabolic(v.3604)	CDH1	P12830
		Olink Target 96 Metabolism(v.3405)	ANGPTL7	O43827	OID01134					Olink Target 96 Cardiometabolic(v.3604)	CCL5	P13501
		Olink Target 96 Metabolism(v.3405)	CLEC5A	Q9NY25	OID01135					Olink Target 96 Cardiometabolic(v.3604)	CCL14	Q16627
		Olink Target 96 Metabolism(v.3405)	TINAGL1	Q9GZM7	OID01136					Olink Target 96 Cardiometabolic(v.3604)	GNLY	P22749
		Olink Target 96 Metabolism(v.3405)	Ext Ctrl	-						Olink Target 96 Cardiometabolic(v.3604)	Ext Ctrl	-
		Olink Target 96 Metabolism(v.3405)	GLRX	P35754	OID01137					Olink Target 96 Cardiometabolic(v.3604)	NOTCH1	P46531
		Olink Target 96 Metabolism(v.3405)	ENO2	P09104	OID01138					Olink Target 96 Cardiometabolic(v.3604)	PAM	P19021
		Olink Target 96 Metabolism(v.3405)	NADK	O95544	OID01139					Olink Target 96 Cardiometabolic(v.3604)	PROC	P04070
		Olink Target 96 Metabolism(v.3405)	GHRL	Q9UBU3	OID01140					Olink Target 96 Cardiometabolic(v.3604)	CST3	P01034
		Olink Target 96 Metabolism(v.3405)	SERPINB8	P50452	OID01141					Olink Target 96 Cardiometabolic(v.3604)	NCAM1	P13591
		Olink Target 96 Metabolism(v.3405)	SERPINB6	P35237	OID01142					Olink Target 96 Cardiometabolic(v.3604)	PCOLCE	Q15113
		Olink Target 96 Metabolism(v.3405)	CDHR5	Q9HBB8	OID01143					Olink Target 96 Cardiometabolic(v.3604)	LILRB1	Q8NHL6
		Olink Target 96 Metabolism(v.3405)	CCDC80	Q76M96	OID01144					Olink Target 96 Cardiometabolic(v.3604)	MET	P08581
		Olink Target 96 Metabolism(v.3405)	DIABLO	Q9NR28	OID01145					Olink Target 96 Cardiometabolic(v.3604)	LTBP2	Q14767
		Olink Target 96 Metabolism(v.3405)	CA13	Q8N1Q1	OID01146					Olink Target 96 Cardiometabolic(v.3604)	IL7R	P16871
		Olink Target 96 Metabolism(v.3405)	SEMA3F	Q13275	OID01147					Olink Target 96 Cardiometabolic(v.3604)	VCAM1	P19320
		Olink Target 96 Metabolism(v.3405)	KLK10	O43240	OID01148					Olink Target 96 Cardiometabolic(v.3604)	SELL	P14151
		Olink Target 96 Metabolism(v.3405)	PILRB	Q9UKJ0	OID01149					Olink Target 96 Cardiometabolic(v.3604)	F11	P03951
		Olink Target 96 Metabolism(v.3405)	ANGPTL1	O95841	OID01150					Olink Target 96 Cardiometabolic(v.3604)	COMP	P49747
		Olink Target 96 Metabolism(v.3405)	APLP1	P51693	OID01151					Olink Target 96 Cardiometabolic(v.3604)	CA4	P22748
		Olink Target 96 Metabolism(v.3405)	ADGRG2	Q8IZP9	OID01152					Olink Target 96 Cardiometabolic(v.3604)	PTPRS	Q13332
		Olink Target 96 Metabolism(v.3405)	TYMP	P19971	OID01153					Olink Target 96 Cardiometabolic(v.3604)	MBL2	P11226
		Olink Target 96 Metabolism(v.3405)	GRAP2	O75791	OID01154					Olink Target 96 Cardiometabolic(v.3604)	TIMP1	P01033
		Olink Target 96 Metabolism(v.3405)	LILRA5	A6NI73	OID01155					Olink Target 96 Cardiometabolic(v.3604)	ANGPTL3	Q9Y5C1
		Olink Target 96 Metabolism(v.3405)	ALDH1A1	P00352	OID01156					Olink Target 96 Cardiometabolic(v.3604)	REG3A	Q06141
		Olink Target 96 Metabolism(v.3405)	CD79B	P40259	OID01157					Olink Target 96 Cardiometabolic(v.3604)	SOD1	P00441
		Olink Target 96 Metabolism(v.3405)	ANXA4	P09525	OID01158					Olink Target 96 Cardiometabolic(v.3604)	CD46	P15529
		Olink Target 96 Metabolism(v.3405)	ANXA11	P50995	OID01159					Olink Target 96 Cardiometabolic(v.3604)	ITGAM	P11215
		Olink Target 96 Metabolism(v.3405)	SIGLEC7	Q9Y286	OID01160					Olink Target 96 Cardiometabolic(v.3604)	TNC	P24821
		Olink Target 96 Metabolism(v.3405)	ITGB7	P26010	OID01161					Olink Target 96 Cardiometabolic(v.3604)	NID1	P14543
		Olink Target 96 Metabolism(v.3405)	QDPR	P09417	OID01162					Olink Target 96 Cardiometabolic(v.3604)	CFHR5	Q9BXR6
		Olink Target 96 Metabolism(v.3405)	Inc Ctrl 2	-						Olink Target 96 Cardiometabolic(v.3604)	Inc Ctrl 2	-
		Olink Target 96 Metabolism(v.3405)	Det Ctrl	-						Olink Target 96 Cardiometabolic(v.3604)	Det Ctrl	-
		Olink Target 96 Metabolism(v.3405)	SNAP23	O00161	OID01163					Olink Target 96 Cardiometabolic(v.3604)	SPARCL1	Q14515
		Olink Target 96 Metabolism(v.3405)	APEX1	P27695	OID01164					Olink Target 96 Cardiometabolic(v.3604)	PLXNB2	O15031
		Olink Target 96 Metabolism(v.3405)	ENTPD5	O75356	OID01165					Olink Target 96 Cardiometabolic(v.3604)	MEGF9	Q9H1U4
		Olink Target 96 Metabolism(v.3405)	CLSTN2	Q9H4D0	OID01166					Olink Target 96 Cardiometabolic(v.3604)	ANG	P03950
		Olink Target 96 Metabolism(v.3405)	COMT	P21964	OID01167					Olink Target 96 Cardiometabolic(v.3604)	ST6GAL1	P15907
		Olink Target 96 Metabolism(v.3405)	CLUL1	Q15846	OID01168					Olink Target 96 Cardiometabolic(v.3604)	DPP4	P27487
		Olink Target 96 Metabolism(v.3405)	HDGF	P51858	OID01169					Olink Target 96 Cardiometabolic(v.3604)	REG1A	P05451
		Olink Target 96 Metabolism(v.3405)	CHRDL2	Q6WN34	OID01170					Olink Target 96 Cardiometabolic(v.3604)	QPCT	Q16769
		Olink Target 96 Metabolism(v.3405)	CTSH	P09668	OID01171					Olink Target 96 Cardiometabolic(v.3604)	FCN2	Q15485
		Olink Target 96 Metabolism(v.3405)	NOMO1	Q15155	OID01172					Olink Target 96 Cardiometabolic(v.3604)	FETUB	Q9UGM5
		Olink Target 96 Metabolism(v.3405)	NQO2	P16083	OID01173					Olink Target 96 Cardiometabolic(v.3604)	CES1	P23141
		Olink Target 96 Metabolism(v.3405)	SOST	Q9BQB4	OID01174					Olink Target 96 Cardiometabolic(v.3604)	CRTAC1	Q9NQ79
		Olink Target 96 Metabolism(v.3405)	FAM3C	Q92520	OID01175					Olink Target 96 Cardiometabolic(v.3604)	TCN2	P20062
		Olink Target 96 Metabolism(v.3405)	TXNDC5	Q8NBS9	OID01176					Olink Target 96 Cardiometabolic(v.3604)	PRSS2	P07478
		Olink Target 96 Metabolism(v.3405)	PPP1R2	P41236	OID01177					Olink Target 96 Cardiometabolic(v.3604)	ICAM3	P32942
		Olink Target 96 Metabolism(v.3405)	DPP7	Q9UHL4	OID01178					Olink Target 96 Cardiometabolic(v.3604)	SAA4	P35542
		Olink Target 96 Metabolism(v.3405)	LRP11	Q86VZ4	OID01179					Olink Target 96 Cardiometabolic(v.3604)	CNDP1	Q96KN2
		Olink Target 96 Metabolism(v.3405)	ADGRE2	Q9UHX3	OID01180					Olink Target 96 Cardiometabolic(v.3604)	FCGR2A	P12318
		Olink Target 96 Metabolism(v.3405)	ENPP7	Q6UWV6	OID01181					Olink Target 96 Cardiometabolic(v.3604)	NRP1	O14786
		Olink Target 96 Metabolism(v.3405)	SSC4D	Q8WTU2	OID01182					Olink Target 96 Cardiometabolic(v.3604)	EFEMP1	Q12805
		Olink Target 96 Metabolism(v.3405)	MCFD2	Q8NI22	OID01183					Olink Target 96 Cardiometabolic(v.3604)	TIMD4	Q96H15
		Olink Target 96 Metabolism(v.3405)	REG4	Q9BYZ8	OID01184					Olink Target 96 Cardiometabolic(v.3604)	FAP	Q12884
		Olink Target 96 Metabolism(v.3405)	SUMF2	Q8NBJ7	OID01185					Olink Target 96 Cardiometabolic(v.3604)	TIE1	P35590
		Olink Target 96 Metabolism(v.3405)	CANT1	Q8WVQ1	OID01186					Olink Target 96 Cardiometabolic(v.3604)	THBS4	P35443
		Olink Target 96 Metabolism(v.3405)	CD1C	P29017	OID01187					Olink Target 96 Cardiometabolic(v.3604)	F7	P08709
		Olink Target 96 Metabolism(v.3405)	GAL	P22466	OID01188					Olink Target 96 Cardiometabolic(v.3604)	GP1BA	P07359
		Olink Target 96 Metabolism(v.3405)	CDH2	P19022	OID01189					Olink Target 96 Cardiometabolic(v.3604)	LYVE1	Q9Y5Y7
		Olink Target 96 Metabolism(v.3405)	TYRO3	Q06418	OID01190					Olink Target 96 Cardiometabolic(v.3604)	CA3	P07451
		Olink Target 96 Metabolism(v.3405)	CRKL	P46109	OID01191					Olink Target 96 Cardiometabolic(v.3604)	TGFBR3	Q03167
		Olink Target 96 Metabolism(v.3405)	IGFBPL1	Q8WX77	OID01192					Olink Target 96 Cardiometabolic(v.3604)	DEFA1	P59665
		Olink Target 96 Metabolism(v.3405)	RTN4R	Q9BZR6	OID01193					Olink Target 96 Cardiometabolic(v.3604)	CD59	P13987
		Olink Target 96 Metabolism(v.3405)	VCAN	P13611	OID01194					Olink Target 96 Cardiometabolic(v.3604)	APOM	O95445
		Olink Target 96 Metabolism(v.3405)	FBP1	P09467	OID01195					Olink Target 96 Cardiometabolic(v.3604)	OSMR	Q99650
		Olink Target 96 Metabolism(v.3405)	TSHB	P01222	OID01196					Olink Target 96 Cardiometabolic(v.3604)	LILRB2	Q8N423
		Olink Target 96 Metabolism(v.3405)	BAG6	P46379	OID01197					Olink Target 96 Cardiometabolic(v.3604)	UMOD	P07911
		Olink Target 96 Metabolism(v.3405)	NECTIN2	Q92692	OID01198					Olink Target 96 Cardiometabolic(v.3604)	CCL18	P55774
		Olink Target 96 Metabolism(v.3405)	ARG1	P05089	OID01199					Olink Target 96 Cardiometabolic(v.3604)	COL18A1	P39060
		Olink Target 96 Metabolism(v.3405)	USP8	P40818	OID01200					Olink Target 96 Cardiometabolic(v.3604)	LCN2	P80188
		Olink Target 96 Metabolism(v.3405)	FKBP4	Q02790	OID01201					Olink Target 96 Cardiometabolic(v.3604)	KIT	P10721
		Olink Target 96 Metabolism(v.3405)	SDC4	P31431	OID01202					Olink Target 96 Cardiometabolic(v.3604)	C1QTNF1	Q9BXJ1
		Olink Target 96 Metabolism(v.3405)	PAG1	Q9NWQ8	OID01203					Olink Target 96 Cardiometabolic(v.3604)	AOC3	Q16853
		Olink Target 96 Metabolism(v.3405)	KYAT1	Q16773	OID01204					Olink Target 96 Cardiometabolic(v.3604)	GAS6	Q14393
		Olink Target 96 Metabolism(v.3405)	DAB2	P98082	OID01205					Olink Target 96 Cardiometabolic(v.3604)	IGLC2	P0DOY2
		Olink Target 96 Metabolism(v.3405)	NPDC1	Q9NQX5	OID01206					Olink Target 96 Cardiometabolic(v.3604)	PLA2G7	Q13093
		Olink Target 96 Metabolism(v.3405)	METRNL	Q641Q3	OID01207					Olink Target 96 Cardiometabolic(v.3604)	TNXB	P22105
		Olink Target 96 Metabolism(v.3405)	MEP1B	Q16820	OID01208					Olink Target 96 Cardiometabolic(v.3604)	MFAP5	Q13361
		Olink Target 96 Metabolism(v.3405)	ROR1	Q01973	OID01209					Olink Target 96 Cardiometabolic(v.3604)	VASN	Q6EMK4
		Olink Target 96 Metabolism(v.3405)	NT-proBNP	NA	OID01214					Olink Target 96 Cardiometabolic(v.3604)	LILRB5	O75023
		Olink Target 96 Metabolism(v.3405)	RNASE3	P12724	OID01211					Olink Target 96 Cardiometabolic(v.3604)	C2	P06681
		Olink Target 96 Metabolism(v.3405)	Plate ID							Olink Target 96 Cardiometabolic(v.3604)	Plate ID
		Olink Target 96 Metabolism(v.3405)	QC Warning							Olink Target 96 Cardiometabolic(v.3604)	QC Warning
		Olink Target 96 Metabolism(v.3405)	QC Deviation from median	Inc Ctrl 2						Olink Target 96 Cardiometabolic(v.3604)	QC Deviation from median	Inc Ctrl 2
		Olink Target 96 Metabolism(v.3405)	QC Deviation from median	Det Ctrl						Olink Target 96 Cardiometabolic(v.3604)	QC Deviation from median	Det Ctrl

## Sheet: Table S2
Assay	OlinkID	UniProt	Panel	estimate	X0	X1	statistic	p.value	parameter	conf.low	conf.high	method	alternative	Adjusted_pval	neg.log Adj p.val	Threshold
CTSO	OID01125	P43234	Olink Metabolism	0.331038	2.99052	3.32156	-4.51538	3.49e-05	53.7242	-0.47804	-0.184036	Welch Two Sample t-test	two.sided	0.0032137	2.49299	Significant
FAP	OID01282	Q12884	Olink Cardiometabolic	0.315065	5.36137	5.67643	-4.29908	7.75e-05	50.9161	-0.4622	-0.16793	Welch Two Sample t-test	two.sided	0.00713247	2.14676	Significant
CDH2	OID01189	P19022	Olink Metabolism	0.39422	3.55326	3.94748	-4.12284	0.00015988	44.7467	-0.586835	-0.201604	Welch Two Sample t-test	two.sided	0.0073545	2.13345	Significant
LILRA5	OID01155	A6NI73	Olink Metabolism	0.309679	5.41359	5.72327	-3.70653	0.000706794	35.807	-0.479158	-0.140201	Welch Two Sample t-test	two.sided	0.021675	1.66404	Significant
SERPINB6	OID01142	P35237	Olink Metabolism	0.226349	4.42366	4.65001	-3.35648	0.00148182	51.9826	-0.361672	-0.0910271	Welch Two Sample t-test	two.sided	0.0340819	1.46748	Significant
LRIG1	OID01121	Q96JA1	Olink Metabolism	-0.275198	5.43109	5.15589	2.52641	0.0150554	45.6621	0.055893	0.494504	Welch Two Sample t-test	two.sided	0.070666	1.15079	Non-significant
SIGLEC7	OID01160	Q9Y286	Olink Metabolism	0.182219	3.74025	3.92247	-2.51162	0.0158978	42.5343	-0.328577	-0.0358605	Welch Two Sample t-test	two.sided	0.0905503	1.04311	Non-significant
FCRL1	OID01126	Q96LA6	Olink Metabolism	0.276362	5.63509	5.91145	-2.32449	0.0240066	52.4247	-0.51489	-0.0378347	Welch Two Sample t-test	two.sided	0.120232	0.91998	Non-significant
NT-proBNP	OID01214	NA	Olink Metabolism	-0.57917	2.33166	1.75249	2.27884	0.0284643	37.4783	0.0644334	1.09391	Welch Two Sample t-test	two.sided	0.2203	0.656986	Non-significant
TYMP	OID01153	P19971	Olink Metabolism	0.409394	7.04317	7.45257	-2.09969	0.0420011	40.693	-0.803251	-0.0155368	Welch Two Sample t-test	two.sided	0.250043	0.601985	Non-significant
THOP1	OID01124	P52888	Olink Metabolism	0.313891	4.83809	5.15198	-2.06876	0.046776	31.8144	-0.623025	-0.00475826	Welch Two Sample t-test	two.sided	0.280444	0.552154	Non-significant
CD79B	OID01157	P40259	Olink Metabolism	0.17315	2.61688	2.79003	-2.02228	0.0481351	53.7541	-0.344829	-0.00147226	Welch Two Sample t-test	two.sided	0.316251	0.499968	Non-significant
ALDH1A1	OID01156	P00352	Olink Metabolism	0.502933	2.95704	3.45998	-2.03373	0.0484036	41.5079	-1.00217	-0.00369552	Welch Two Sample t-test	two.sided	0.316251	0.499968	Non-significant
SOST	OID01174	Q9BQB4	Olink Metabolism	0.288868	3.36252	3.65138	-2.0574	0.0487606	28.9322	-0.576057	-0.0016791	Welch Two Sample t-test	two.sided	0.316251	0.499968	Non-significant
SDC4	OID01202	P31431	Olink Metabolism	0.243983	6.97441	7.21839	-2.03121	0.0495862	36.3899	-0.4875	-0.000465451	Welch Two Sample t-test	two.sided	0.316251	0.499968	Non-significant
CD2AP	OID01133	Q9Y5K6	Olink Metabolism	-0.441549	4.94238	4.50083	2.01898	0.0515627	33.4508	-0.00317002	0.886269	Welch Two Sample t-test	two.sided	0.316251	0.499968	Non-significant
QDPR	OID01162	P09417	Olink Metabolism	0.345376	3.30797	3.65335	-1.90899	0.0628599	43.5911	-0.710093	0.0193417	Welch Two Sample t-test	two.sided	0.361444	0.441959	Non-significant
LRP11	OID01179	Q86VZ4	Olink Metabolism	0.16106	4.7285	4.88956	-1.81047	0.0778001	39.677	-0.3409	0.0187808	Welch Two Sample t-test	two.sided	0.421036	0.375681	Non-significant
SERPINB8	OID01141	P50452	Olink Metabolism	0.271561	3.36004	3.6316	-1.74222	0.0885474	43.4396	-0.585812	0.0426907	Welch Two Sample t-test	two.sided	0.452576	0.344309	Non-significant
GHRL	OID01140	Q9UBU3	Olink Metabolism	-0.298587	2.00631	1.70772	1.58567	0.121148	37.794	-0.0826825	0.679857	Welch Two Sample t-test	two.sided	0.568676	0.245135	Non-significant
ADGRE2	OID01180	Q9UHX3	Olink Metabolism	0.182182	5.28355	5.46573	-1.57119	0.123625	42.0992	-0.416165	0.0518016	Welch Two Sample t-test	two.sided	0.568676	0.245135	Non-significant
CCDC80	OID01144	Q76M96	Olink Metabolism	0.156288	5.64374	5.80003	-1.54065	0.131494	38.9255	-0.361488	0.0489124	Welch Two Sample t-test	two.sided	0.576067	0.239527	Non-significant
CLSTN2	OID01166	Q9H4D0	Olink Metabolism	-0.16108	3.57006	3.40898	1.49524	0.14669	26.4443	-0.0601779	0.382339	Welch Two Sample t-test	two.sided	0.57714	0.238719	Non-significant
NECTIN2	OID01198	Q92692	Olink Metabolism	0.120031	5.36406	5.48409	-1.47506	0.148218	39.0369	-0.284619	0.0445581	Welch Two Sample t-test	two.sided	0.57714	0.238719	Non-significant
CLEC5A	OID01135	Q9NY25	Olink Metabolism	-0.154925	3.94894	3.79401	1.4677	0.150558	37.3395	-0.0588863	0.368737	Welch Two Sample t-test	two.sided	0.57714	0.238719	Non-significant
APLP1	OID01151	P51693	Olink Metabolism	-0.264989	5.30775	5.04276	1.39555	0.172531	31.7623	-0.1219	0.651878	Welch Two Sample t-test	two.sided	0.634914	0.197285	Non-significant
CTSH	OID01171	P09668	Olink Metabolism	0.19495	1.82974	2.02469	-1.36418	0.180482	38.2633	-0.484184	0.0942837	Welch Two Sample t-test	two.sided	0.638628	0.194752	Non-significant
COMT	OID01167	P21964	Olink Metabolism	0.231597	1.38228	1.61388	-1.29729	0.200478	50.0465	-0.590162	0.126969	Welch Two Sample t-test	two.sided	0.656392	0.182837	Non-significant
ANGPTL7	OID01134	O43827	Olink Metabolism	0.114229	1.52136	1.63559	-1.25827	0.215296	41.6884	-0.297477	0.0690185	Welch Two Sample t-test	two.sided	0.656392	0.182837	Non-significant
NQO2	OID01173	P16083	Olink Metabolism	0.170032	0.418125	0.588157	-1.25143	0.216975	46.9804	-0.443371	0.103307	Welch Two Sample t-test	two.sided	0.656392	0.182837	Non-significant
SUMF2	OID01185	Q8NBJ7	Olink Metabolism	0.164671	5.54043	5.7051	-1.24545	0.221578	33.624	-0.433482	0.10414	Welch Two Sample t-test	two.sided	0.656392	0.182837	Non-significant
KYAT1	OID01204	Q16773	Olink Metabolism	0.244505	6.32971	6.57421	-1.23275	0.223565	48.8878	-0.643109	0.1541	Welch Two Sample t-test	two.sided	0.656392	0.182837	Non-significant
TINAGL1	OID01136	Q9GZM7	Olink Metabolism	-0.101264	3.81728	3.71602	1.21101	0.234225	34.0711	-0.0686583	0.271186	Welch Two Sample t-test	two.sided	0.656392	0.182837	Non-significant
GRAP2	OID01154	O75791	Olink Metabolism	-0.140434	0.936231	0.795798	1.20511	0.235445	38.8762	-0.0952981	0.376166	Welch Two Sample t-test	two.sided	0.656392	0.182837	Non-significant
ANGPTL1	OID01150	O95841	Olink Metabolism	0.0933008	1.86027	1.95357	-1.1849	0.242679	42.2409	-0.25218	0.0655786	Welch Two Sample t-test	two.sided	0.656661	0.182659	Non-significant
CA1	OID01223	P00915	Olink Cardiometabolic	-0.733953	7.52581	6.79185	2.12682	0.0383418	50.5096	0.0409846	1.42692	Welch Two Sample t-test	two.sided	0.666783	0.176016	Non-significant
PLA2G7	OID01283	Q13093	Olink Cardiometabolic	0.23334	3.50881	3.74215	-2.1141	0.0393915	51.259	-0.454896	-0.0117838	Welch Two Sample t-test	two.sided	0.666783	0.176016	Non-significant
CES1	OID01263	P23141	Olink Cardiometabolic	0.456403	3.77367	4.23008	-1.96216	0.0549115	53.9378	-0.922755	0.00994802	Welch Two Sample t-test	two.sided	0.666783	0.176016	Non-significant
DPP4	OID01266	P27487	Olink Cardiometabolic	0.361792	5.85336	6.21516	-1.85462	0.0694894	50.5356	-0.75351	0.0299266	Welch Two Sample t-test	two.sided	0.666783	0.176016	Non-significant
AOC3	OID01294	Q16853	Olink Cardiometabolic	0.226414	4.2832	4.50961	-1.84267	0.0709855	52.88	-0.472877	0.02005	Welch Two Sample t-test	two.sided	0.666783	0.176016	Non-significant
MEGF9	OID01303	Q9H1U4	Olink Cardiometabolic	0.260756	4.78208	5.04284	-1.81648	0.0749065	53.4533	-0.548625	0.0271129	Welch Two Sample t-test	two.sided	0.666783	0.176016	Non-significant
PLXNB2	OID01218	O15031	Olink Cardiometabolic	0.17762	2.21674	2.39437	-1.80617	0.0769182	49.9583	-0.375148	0.0199076	Welch Two Sample t-test	two.sided	0.666783	0.176016	Non-significant
TIE1	OID01270	P35590	Olink Cardiometabolic	0.19274	2.47055	2.66329	-1.72397	0.0909887	49.2219	-0.417385	0.0319045	Welch Two Sample t-test	two.sided	0.666783	0.176016	Non-significant
VASN	OID01295	Q6EMK4	Olink Cardiometabolic	0.193904	2.94555	3.13945	-1.64751	0.105163	54.9376	-0.429776	0.041969	Welch Two Sample t-test	two.sided	0.666783	0.176016	Non-significant
THBS4	OID01268	P35443	Olink Cardiometabolic	0.372229	5.69706	6.06929	-1.64473	0.105742	54.8938	-0.825798	0.0813397	Welch Two Sample t-test	two.sided	0.666783	0.176016	Non-significant
COL18A1	OID01271	P39060	Olink Cardiometabolic	0.383806	4.7972	5.18101	-1.64351	0.107217	45.2068	-0.854097	0.0864859	Welch Two Sample t-test	two.sided	0.666783	0.176016	Non-significant
TNXB	OID01260	P22105	Olink Cardiometabolic	0.182666	2.68032	2.86299	-1.63327	0.108126	54.9933	-0.406801	0.0414685	Welch Two Sample t-test	two.sided	0.666783	0.176016	Non-significant
C1QTNF1	OID01301	Q9BXJ1	Olink Cardiometabolic	0.269255	4.45773	4.72698	-1.52254	0.133645	54.6032	-0.62372	0.0852106	Welch Two Sample t-test	two.sided	0.666783	0.176016	Non-significant
LILRB1	OID01297	Q8NHL6	Olink Cardiometabolic	0.190331	3.11929	3.30962	-1.51264	0.136512	51.269	-0.442907	0.0622452	Welch Two Sample t-test	two.sided	0.666783	0.176016	Non-significant
PTPRS	OID01284	Q13332	Olink Cardiometabolic	0.129186	2.76011	2.8893	-1.50271	0.138679	54.5792	-0.301502	0.0431295	Welch Two Sample t-test	two.sided	0.666783	0.176016	Non-significant
NCAM1	OID01247	P13591	Olink Cardiometabolic	0.216499	4.18545	4.40195	-1.48747	0.143278	49.1458	-0.508968	0.075969	Welch Two Sample t-test	two.sided	0.666783	0.176016	Non-significant
PRCP	OID01272	P42785	Olink Cardiometabolic	0.20837	1.11971	1.32808	-1.47743	0.145614	51.8193	-0.491403	0.0746626	Welch Two Sample t-test	two.sided	0.666783	0.176016	Non-significant
F7	OID01239	P08709	Olink Cardiometabolic	0.23112	4.57649	4.80761	-1.45771	0.150651	54.5832	-0.548916	0.0866761	Welch Two Sample t-test	two.sided	0.666783	0.176016	Non-significant
NRP1	OID01217	O14786	Olink Cardiometabolic	0.15006	2.17368	2.32374	-1.45662	0.151577	49.1716	-0.357066	0.0569462	Welch Two Sample t-test	two.sided	0.666783	0.176016	Non-significant
OSMR	OID01300	Q99650	Olink Cardiometabolic	0.109071	1.60501	1.71408	-1.45377	0.1522	50.4722	-0.259731	0.0415888	Welch Two Sample t-test	two.sided	0.666783	0.176016	Non-significant
MCFD2	OID01183	Q8NI22	Olink Metabolism	0.0643791	2.30321	2.36759	-1.11904	0.270052	38.5334	-0.180791	0.0520331	Welch Two Sample t-test	two.sided	0.677226	0.169267	Non-significant
ARG1	OID01199	P05089	Olink Metabolism	-0.173802	2.97314	2.79934	1.11394	0.271414	43.5597	-0.140735	0.488339	Welch Two Sample t-test	two.sided	0.677226	0.169267	Non-significant
TFF2	OID01130	Q03403	Olink Metabolism	-0.271162	5.81118	5.54002	1.1262	0.272362	21.7317	-0.228533	0.770856	Welch Two Sample t-test	two.sided	0.677226	0.169267	Non-significant
RTN4R	OID01193	Q9BZR6	Olink Metabolism	0.111916	2.25469	2.36661	-1.04134	0.305113	33.7855	-0.330379	0.106547	Welch Two Sample t-test	two.sided	0.680275	0.167315	Non-significant
ROR1	OID01209	Q01973	Olink Metabolism	0.0918399	5.71342	5.80526	-1.0033	0.321425	42.2702	-0.276536	0.0928559	Welch Two Sample t-test	two.sided	0.680275	0.167315	Non-significant
CHRDL2	OID01170	Q6WN34	Olink Metabolism	-0.160062	4.99118	4.83112	1.00429	0.323067	30.7959	-0.165081	0.485205	Welch Two Sample t-test	two.sided	0.680275	0.167315	Non-significant
KLK10	OID01148	O43240	Olink Metabolism	-0.119217	4.49946	4.38024	0.996282	0.327055	30.103	-0.12513	0.363563	Welch Two Sample t-test	two.sided	0.680275	0.167315	Non-significant
DDC	OID01128	P20711	Olink Metabolism	0.195696	5.24949	5.44519	-0.986579	0.32858	50.2026	-0.594069	0.202678	Welch Two Sample t-test	two.sided	0.680275	0.167315	Non-significant
BAG6	OID01197	P46379	Olink Metabolism	-0.0797117	1.85864	1.77893	0.985091	0.33125	35.4793	-0.0844815	0.243905	Welch Two Sample t-test	two.sided	0.680275	0.167315	Non-significant
ENPP7	OID01181	Q6UWV6	Olink Metabolism	0.321462	3.98404	4.3055	-0.97399	0.336018	39.3073	-0.988876	0.345953	Welch Two Sample t-test	two.sided	0.680275	0.167315	Non-significant
CDHR5	OID01143	Q9HBB8	Olink Metabolism	0.103175	3.92032	4.0235	-0.968951	0.339292	34.6135	-0.319428	0.113079	Welch Two Sample t-test	two.sided	0.680275	0.167315	Non-significant
NPDC1	OID01206	Q9NQX5	Olink Metabolism	0.0710474	5.82567	5.89672	-0.955835	0.345609	35.562	-0.221861	0.0797657	Welch Two Sample t-test	two.sided	0.680275	0.167315	Non-significant
ANGPT2	OID01132	O15123	Olink Metabolism	0.0969907	2.05413	2.15112	-0.934308	0.354914	47.0668	-0.305822	0.111841	Welch Two Sample t-test	two.sided	0.680275	0.167315	Non-significant
ADGRG2	OID01152	Q8IZP9	Olink Metabolism	0.0897808	2.75106	2.84085	-0.935679	0.354926	40.9339	-0.28357	0.104009	Welch Two Sample t-test	two.sided	0.680275	0.167315	Non-significant
IGFBPL1	OID01192	Q8WX77	Olink Metabolism	0.0964212	3.3312	3.42762	-0.891952	0.378539	34.8306	-0.315917	0.123074	Welch Two Sample t-test	two.sided	0.702188	0.153547	Non-significant
DIABLO	OID01145	Q9NR28	Olink Metabolism	-0.120455	0.112643	-0.00781194	0.883238	0.381624	46.7827	-0.153937	0.394847	Welch Two Sample t-test	two.sided	0.702188	0.153547	Non-significant
CANT1	OID01186	Q8WVQ1	Olink Metabolism	0.0545426	5.45501	5.50955	-0.850344	0.400571	37.2229	-0.18448	0.0753947	Welch Two Sample t-test	two.sided	0.722598	0.141103	Non-significant
FAM3C	OID01175	Q92520	Olink Metabolism	0.059199	4.68493	4.74413	-0.825577	0.413695	42.121	-0.203896	0.0854976	Welch Two Sample t-test	two.sided	0.731923	0.135535	Non-significant
PAG1	OID01203	Q9NWQ8	Olink Metabolism	0.0656956	2.32845	2.39415	-0.766336	0.4479	40.6847	-0.238865	0.107474	Welch Two Sample t-test	two.sided	0.757196	0.120792	Non-significant
CLMP	OID01120	Q9H6B4	Olink Metabolism	-0.0805139	2.5395	2.45898	0.760331	0.45165	38.8192	-0.133707	0.294735	Welch Two Sample t-test	two.sided	0.757196	0.120792	Non-significant
REG4	OID01184	Q9BYZ8	Olink Metabolism	-0.0866208	7.15192	7.0653	0.756167	0.453499	44.8986	-0.144114	0.317356	Welch Two Sample t-test	two.sided	0.757196	0.120792	Non-significant
SSC4D	OID01182	Q8WTU2	Olink Metabolism	0.357814	9.96741	10.3252	-0.746997	0.460902	29.89	-1.33622	0.620592	Welch Two Sample t-test	two.sided	0.757196	0.120792	Non-significant
NOMO1	OID01172	Q15155	Olink Metabolism	0.0539562	6.94399	6.99795	-0.731186	0.469502	35.2186	-0.20373	0.0958176	Welch Two Sample t-test	two.sided	0.757794	0.120449	Non-significant
CRKL	OID01191	P46109	Olink Metabolism	-0.118791	5.90208	5.78329	0.677196	0.501484	48.7241	-0.23377	0.471351	Welch Two Sample t-test	two.sided	0.764178	0.116805	Non-significant
CD164	OID01127	Q04900	Olink Metabolism	0.0895438	5.21126	5.3008	-0.679033	0.501607	34.8063	-0.357306	0.178219	Welch Two Sample t-test	two.sided	0.764178	0.116805	Non-significant
USP8	OID01200	P40818	Olink Metabolism	0.0664666	0.309497	0.375964	-0.665946	0.509503	37.6744	-0.268574	0.135641	Welch Two Sample t-test	two.sided	0.764178	0.116805	Non-significant
ANXA11	OID01159	P50995	Olink Metabolism	0.116694	1.16202	1.27871	-0.662069	0.511354	44.3329	-0.471839	0.238452	Welch Two Sample t-test	two.sided	0.764178	0.116805	Non-significant
FBP1	OID01195	P09467	Olink Metabolism	0.0915124	0.365671	0.457184	-0.657522	0.51499	36.3331	-0.373688	0.190663	Welch Two Sample t-test	two.sided	0.764178	0.116805	Non-significant
GNLY	OID01262	P22749	Olink Cardiometabolic	0.397967	2.72818	3.12615	-1.29266	0.202477	46.7808	-1.01739	0.221457	Welch Two Sample t-test	two.sided	0.78453	0.105391	Non-significant
PAM	OID01256	P19021	Olink Cardiometabolic	0.144173	2.71798	2.86216	-1.27337	0.208331	54.1047	-0.371159	0.082813	Welch Two Sample t-test	two.sided	0.78453	0.105391	Non-significant
TCN2	OID01259	P20062	Olink Cardiometabolic	0.209978	4.98377	5.19375	-1.25067	0.21659	52.6002	-0.546787	0.126832	Welch Two Sample t-test	two.sided	0.78453	0.105391	Non-significant
CRTAC1	OID01304	Q9NQ79	Olink Cardiometabolic	0.164984	3.6756	3.84058	-1.24375	0.218956	54.0682	-0.430925	0.100956	Welch Two Sample t-test	two.sided	0.78453	0.105391	Non-significant
DEFA1	OID01277	P59665	Olink Cardiometabolic	0.209313	2.53994	2.74925	-1.23821	0.221715	47.571	-0.549281	0.130655	Welch Two Sample t-test	two.sided	0.78453	0.105391	Non-significant
VCAN	OID01194	P13611	Olink Metabolism	-0.0544741	4.51584	4.46137	0.594885	0.55483	46.0885	-0.129839	0.238787	Welch Two Sample t-test	two.sided	0.802336	0.0956435	Non-significant
GAL	OID01188	P22466	Olink Metabolism	-0.144409	6.1847	6.04029	0.583487	0.563461	33.6083	-0.358774	0.647593	Welch Two Sample t-test	two.sided	0.802336	0.0956435	Non-significant
CA13	OID01146	Q8N1Q1	Olink Metabolism	-0.101314	3.15186	3.05055	0.576222	0.566868	53.8052	-0.251222	0.45385	Welch Two Sample t-test	two.sided	0.802336	0.0956435	Non-significant
TIMD4	OID01298	Q96H15	Olink Cardiometabolic	0.2143	4.88369	5.09799	-1.19867	0.235804	54.895	-0.5726	0.144	Welch Two Sample t-test	two.sided	0.803481	0.0950244	Non-significant
MEP1B	OID01208	Q16820	Olink Metabolism	0.163232	1.69242	1.85565	-0.560099	0.5788	36.8604	-0.753811	0.427346	Welch Two Sample t-test	two.sided	0.806813	0.0932273	Non-significant
PPP1R2	OID01177	P41236	Olink Metabolism	0.0644484	2.52369	2.58814	-0.523333	0.603421	43.1346	-0.312782	0.183885	Welch Two Sample t-test	two.sided	0.821324	0.0854856	Non-significant
HDGF	OID01169	P51858	Olink Metabolism	0.108605	1.89906	2.00767	-0.517841	0.607065	45.7292	-0.530832	0.313621	Welch Two Sample t-test	two.sided	0.821324	0.0854856	Non-significant
CCL14	OID01292	Q16627	Olink Cardiometabolic	0.365907	7.44061	7.80652	-1.13215	0.263817	43.203	-1.01761	0.285794	Welch Two Sample t-test	two.sided	0.827805	0.0820718	Non-significant
SAA4	OID01269	P35542	Olink Cardiometabolic	0.267681	5.49539	5.76307	-1.1072	0.273026	54.9853	-0.752188	0.216826	Welch Two Sample t-test	two.sided	0.827805	0.0820718	Non-significant
NID1	OID01250	P14543	Olink Cardiometabolic	0.175631	5.50965	5.68528	-1.08671	0.282027	53.6107	-0.499707	0.148445	Welch Two Sample t-test	two.sided	0.827805	0.0820718	Non-significant
ENG	OID01254	P17813	Olink Cardiometabolic	0.11391	3.06225	3.17616	-1.04556	0.300341	54.9685	-0.332245	0.104426	Welch Two Sample t-test	two.sided	0.827805	0.0820718	Non-significant
SPARCL1	OID01287	Q14515	Olink Cardiometabolic	0.14694	3.95193	4.09887	-1.03383	0.305745	54.9535	-0.431784	0.137904	Welch Two Sample t-test	two.sided	0.827805	0.0820718	Non-significant
ICAM1	OID01230	P05362	Olink Cardiometabolic	0.231895	7.26558	7.49747	-1.01917	0.312672	53.967	-0.688081	0.22429	Welch Two Sample t-test	two.sided	0.827805	0.0820718	Non-significant
CHL1	OID01216	O00533	Olink Cardiometabolic	0.14566	3.7058	3.85146	-0.996081	0.323582	54.8827	-0.438732	0.147412	Welch Two Sample t-test	two.sided	0.827805	0.0820718	Non-significant
TNC	OID01265	P24821	Olink Cardiometabolic	-0.197725	5.50585	5.30813	0.990957	0.326052	54.926	-0.202153	0.597604	Welch Two Sample t-test	two.sided	0.827805	0.0820718	Non-significant
LILRB2	OID01296	Q8N423	Olink Cardiometabolic	0.175945	4.37522	4.55117	-0.955654	0.343603	52.788	-0.545257	0.193367	Welch Two Sample t-test	two.sided	0.827805	0.0820718	Non-significant
MFAP5	OID01285	Q13361	Olink Cardiometabolic	0.0980157	2.01701	2.11502	-0.943947	0.349404	53.9704	-0.306197	0.110166	Welch Two Sample t-test	two.sided	0.827805	0.0820718	Non-significant
PROC	OID01228	P04070	Olink Cardiometabolic	0.185828	5.80582	5.99165	-0.941355	0.35068	54.4589	-0.581525	0.209869	Welch Two Sample t-test	two.sided	0.827805	0.0820718	Non-significant
QPCT	OID01293	Q16769	Olink Cardiometabolic	0.135572	0.311806	0.447379	-0.940807	0.350917	55	-0.42436	0.153215	Welch Two Sample t-test	two.sided	0.827805	0.0820718	Non-significant
CDH1	OID01245	P12830	Olink Cardiometabolic	0.182977	4.14731	4.33029	-0.908356	0.368143	48.9253	-0.587798	0.221843	Welch Two Sample t-test	two.sided	0.834211	0.0787242	Non-significant
NOTCH1	OID01273	P46531	Olink Cardiometabolic	0.109196	4.15335	4.26255	-0.87519	0.385294	54.7423	-0.359264	0.140872	Welch Two Sample t-test	two.sided	0.834211	0.0787242	Non-significant
CCL5	OID01246	P13501	Olink Cardiometabolic	0.316038	7.1798	7.49583	-0.871886	0.387135	53.9425	-1.04278	0.4107	Welch Two Sample t-test	two.sided	0.834211	0.0787242	Non-significant
REG3A	OID01280	Q06141	Olink Cardiometabolic	0.050376	0.742344	0.79272	-0.844166	0.403034	45.0834	-0.170562	0.0698104	Welch Two Sample t-test	two.sided	0.834211	0.0787242	Non-significant
IGFBP6	OID01264	P24592	Olink Cardiometabolic	0.17542	6.04565	6.22107	-0.82272	0.414942	45.6809	-0.604691	0.25385	Welch Two Sample t-test	two.sided	0.834211	0.0787242	Non-significant
IGLC2	OID01240	P0DOY2	Olink Cardiometabolic	-0.182126	6.96835	6.78623	0.791636	0.432055	53.7189	-0.279177	0.643429	Welch Two Sample t-test	two.sided	0.834211	0.0787242	Non-significant
CST3	OID01225	P01034	Olink Cardiometabolic	0.196866	7.34512	7.54199	-0.780225	0.439424	44.1174	-0.705346	0.311613	Welch Two Sample t-test	two.sided	0.834211	0.0787242	Non-significant
VCAM1	OID01257	P19320	Olink Cardiometabolic	0.140304	5.96092	6.10122	-0.773563	0.442703	51.8372	-0.504283	0.223676	Welch Two Sample t-test	two.sided	0.834211	0.0787242	Non-significant
CD46	OID01251	P15529	Olink Cardiometabolic	0.108163	4.67492	4.78309	-0.754236	0.453954	54.5105	-0.395616	0.17929	Welch Two Sample t-test	two.sided	0.834211	0.0787242	Non-significant
ST6GAL1	OID01252	P15907	Olink Cardiometabolic	0.201981	3.5456	3.74758	-0.74554	0.459245	52.8999	-0.745401	0.341438	Welch Two Sample t-test	two.sided	0.834211	0.0787242	Non-significant
CCL18	OID01276	P55774	Olink Cardiometabolic	0.319245	8.43861	8.75786	-0.739142	0.463045	53.611	-1.18532	0.546833	Welch Two Sample t-test	two.sided	0.834211	0.0787242	Non-significant
IGFBP3	OID01255	P17936	Olink Cardiometabolic	0.152935	6.12484	6.27778	-0.726043	0.471065	52.0495	-0.575611	0.26974	Welch Two Sample t-test	two.sided	0.834211	0.0787242	Non-significant
PCOLCE	OID01289	Q15113	Olink Cardiometabolic	0.155155	6.15265	6.30781	-0.710975	0.480909	43.3341	-0.595157	0.284847	Welch Two Sample t-test	two.sided	0.834211	0.0787242	Non-significant
ITGAM	OID01242	P11215	Olink Cardiometabolic	0.0666758	1.66438	1.73106	-0.705072	0.484326	45.9316	-0.257035	0.123683	Welch Two Sample t-test	two.sided	0.834211	0.0787242	Non-significant
CD59	OID01248	P13987	Olink Cardiometabolic	0.0803247	0.973777	1.0541	-0.695618	0.489645	54.1026	-0.311823	0.151174	Welch Two Sample t-test	two.sided	0.834211	0.0787242	Non-significant
ANGPTL3	OID01306	Q9Y5C1	Olink Cardiometabolic	0.142907	7.27093	7.41383	-0.677989	0.500701	53.5009	-0.565588	0.279774	Welch Two Sample t-test	two.sided	0.837536	0.0769966	Non-significant
SEMA3F	OID01147	Q13275	Olink Metabolism	0.0392526	4.13907	4.17832	-0.47834	0.634862	42.4618	-0.204803	0.126298	Welch Two Sample t-test	two.sided	0.844114	0.0735988	Non-significant
AHCY	OID01123	P23526	Olink Metabolism	0.0486849	0.669369	0.718054	-0.449136	0.655935	37.2633	-0.268266	0.170896	Welch Two Sample t-test	two.sided	0.844114	0.0735988	Non-significant
DAB2	OID01205	P98082	Olink Metabolism	-0.0362287	0.863434	0.827205	0.440985	0.661192	48.2851	-0.128928	0.201385	Welch Two Sample t-test	two.sided	0.844114	0.0735988	Non-significant
ITGB7	OID01161	P26010	Olink Metabolism	0.0406537	1.12796	1.16862	-0.43121	0.669625	27.9405	-0.233793	0.152485	Welch Two Sample t-test	two.sided	0.844114	0.0735988	Non-significant
DPP7	OID01178	Q9UHL4	Olink Metabolism	0.0764615	3.61622	3.69268	-0.430077	0.669786	34.8667	-0.437435	0.284512	Welch Two Sample t-test	two.sided	0.844114	0.0735988	Non-significant
RNASE3	OID01211	P12724	Olink Metabolism	0.166288	7.27253	7.43882	-0.416283	0.679522	38.3767	-0.974687	0.642112	Welch Two Sample t-test	two.sided	0.844811	0.0732404	Non-significant
MBL2	OID01243	P11226	Olink Cardiometabolic	0.254829	10.6169	10.8717	-0.654663	0.515434	54.5787	-1.03504	0.525386	Welch Two Sample t-test	two.sided	0.846785	0.0722269	Non-significant
ANG	OID01226	P03950	Olink Cardiometabolic	0.207164	7.55309	7.76025	-0.62289	0.535985	53.8777	-0.873992	0.459664	Welch Two Sample t-test	two.sided	0.852765	0.0691708	Non-significant
SOD1	OID01222	P00441	Olink Cardiometabolic	-0.129796	0.874659	0.744862	0.620993	0.537613	46.8708	-0.290716	0.550308	Welch Two Sample t-test	two.sided	0.852765	0.0691708	Non-significant
GAS6	OID01286	Q14393	Olink Cardiometabolic	0.111677	5.80565	5.91732	-0.598415	0.552252	50.226	-0.486474	0.26312	Welch Two Sample t-test	two.sided	0.855046	0.0680106	Non-significant
KIT	OID01241	P10721	Olink Cardiometabolic	0.0943734	5.17546	5.26983	-0.589963	0.557639	54.8371	-0.414972	0.226225	Welch Two Sample t-test	two.sided	0.855046	0.0680106	Non-significant
TXNDC5	OID01176	Q8NBS9	Olink Metabolism	-0.0282743	1.48952	1.46124	0.390305	0.697898	52.2536	-0.117074	0.173622	Welch Two Sample t-test	two.sided	0.856088	0.0674816	Non-significant
SNAP23	OID01163	O00161	Olink Metabolism	-0.0710511	2.10451	2.03346	0.365337	0.716647	43.0931	-0.321133	0.463235	Welch Two Sample t-test	two.sided	0.86752	0.0617203	Non-significant
METRNL	OID01207	Q641Q3	Olink Metabolism	0.0168504	4.02832	4.04517	-0.317077	0.752754	42.0497	-0.124094	0.0903929	Welch Two Sample t-test	two.sided	0.885232	0.0529427	Non-significant
APEX1	OID01164	P27695	Olink Metabolism	0.0973379	2.04382	2.14116	-0.299774	0.766003	37.553	-0.754925	0.560249	Welch Two Sample t-test	two.sided	0.885232	0.0529427	Non-significant
GLRX	OID01137	P35754	Olink Metabolism	-0.0491014	2.34664	2.29754	0.298234	0.767432	32.3408	-0.286122	0.384325	Welch Two Sample t-test	two.sided	0.885232	0.0529427	Non-significant
PILRB	OID01149	Q9UKJ0	Olink Metabolism	0.0424379	5.12926	5.17169	-0.283994	0.777711	45.2239	-0.34337	0.258494	Welch Two Sample t-test	two.sided	0.885232	0.0529427	Non-significant
NADK	OID01139	O95544	Olink Metabolism	0.0844903	4.76613	4.85062	-0.268967	0.789408	38.0429	-0.720387	0.551406	Welch Two Sample t-test	two.sided	0.885232	0.0529427	Non-significant
TSHB	OID01196	P01222	Olink Metabolism	-0.0431607	3.46145	3.41829	0.257165	0.798298	42.2951	-0.295469	0.38179	Welch Two Sample t-test	two.sided	0.885232	0.0529427	Non-significant
NPTXR	OID01122	O95502	Olink Metabolism	-0.040462	4.48881	4.44834	0.256584	0.798634	46.4187	-0.276884	0.357808	Welch Two Sample t-test	two.sided	0.885232	0.0529427	Non-significant
FCGR2A	OID01244	P12318	Olink Cardiometabolic	-0.13852	4.63136	4.49284	0.540133	0.591353	53.3498	-0.375784	0.652823	Welch Two Sample t-test	two.sided	0.891876	0.0496954	Non-significant
TGFBR3	OID01279	Q03167	Olink Cardiometabolic	0.0712734	4.55501	4.62628	-0.521148	0.604487	51.7519	-0.345738	0.203191	Welch Two Sample t-test	two.sided	0.89698	0.0472171	Non-significant
LCN2	OID01278	P80188	Olink Cardiometabolic	0.0883254	2.92519	3.01351	-0.47631	0.635758	54.4804	-0.460029	0.283378	Welch Two Sample t-test	two.sided	0.897948	0.0467487	Non-significant
FETUB	OID01305	Q9UGM5	Olink Cardiometabolic	0.102958	4.67862	4.78158	-0.473802	0.637696	50.1827	-0.539385	0.333468	Welch Two Sample t-test	two.sided	0.897948	0.0467487	Non-significant
COMP	OID01274	P49747	Olink Cardiometabolic	0.11886	8.34174	8.4606	-0.472922	0.638357	49.2585	-0.623859	0.38614	Welch Two Sample t-test	two.sided	0.897948	0.0467487	Non-significant
GP1BA	OID01234	P07359	Olink Cardiometabolic	0.0871473	6.83417	6.92131	-0.46479	0.64418	48.0762	-0.464122	0.289828	Welch Two Sample t-test	two.sided	0.897948	0.0467487	Non-significant
ENTPD5	OID01165	O75356	Olink Metabolism	0.0200865	1.3659	1.38599	-0.216562	0.829632	40.6818	-0.207447	0.167274	Welch Two Sample t-test	two.sided	0.907136	0.0423274	Non-significant
FKBP4	OID01201	Q02790	Olink Metabolism	0.036506	1.33363	1.37014	-0.205569	0.838115	42.2301	-0.394829	0.321817	Welch Two Sample t-test	two.sided	0.907136	0.0423274	Non-significant
CNDP1	OID01299	Q96KN2	Olink Cardiometabolic	0.0836232	6.46717	6.5508	-0.42904	0.669595	54.2071	-0.474356	0.307109	Welch Two Sample t-test	two.sided	0.912145	0.0399361	Non-significant
TGFBI	OID01291	Q15582	Olink Cardiometabolic	0.105752	8.33916	8.44492	-0.406783	0.685899	50.1514	-0.627885	0.41638	Welch Two Sample t-test	two.sided	0.912145	0.0399361	Non-significant
SELL	OID01249	P14151	Olink Cardiometabolic	-0.112241	10.0939	9.9817	0.400517	0.69065	45.5012	-0.452022	0.676505	Welch Two Sample t-test	two.sided	0.912145	0.0399361	Non-significant
FCN2	OID01290	Q15485	Olink Cardiometabolic	0.0945292	7.52378	7.61831	-0.395704	0.694023	49.5185	-0.574467	0.385409	Welch Two Sample t-test	two.sided	0.912145	0.0399361	Non-significant
MET	OID01238	P08581	Olink Cardiometabolic	0.0300468	3.01867	3.04871	-0.329017	0.743397	54.7832	-0.213079	0.152985	Welch Two Sample t-test	two.sided	0.926977	0.032931	Non-significant
UMOD	OID01237	P07911	Olink Cardiometabolic	-0.0252164	2.52844	2.50323	0.31958	0.750797	44.0823	-0.133798	0.184231	Welch Two Sample t-test	two.sided	0.926977	0.032931	Non-significant
TIMP1	OID01224	P01033	Olink Cardiometabolic	0.0689832	7.48783	7.55681	-0.299569	0.765941	43.2532	-0.533298	0.395331	Welch Two Sample t-test	two.sided	0.926977	0.032931	Non-significant
F11	OID01227	P03951	Olink Cardiometabolic	0.070315	7.69928	7.76959	-0.280727	0.780075	50.1528	-0.57337	0.43274	Welch Two Sample t-test	two.sided	0.926977	0.032931	Non-significant
REG1A	OID01231	P05451	Olink Cardiometabolic	-0.0565481	6.73982	6.68327	0.279733	0.780733	54.9295	-0.348582	0.461679	Welch Two Sample t-test	two.sided	0.926977	0.032931	Non-significant
ICAM3	OID01267	P32942	Olink Cardiometabolic	0.0388048	4.20057	4.23938	-0.279223	0.781172	52.4443	-0.317621	0.240012	Welch Two Sample t-test	two.sided	0.926977	0.032931	Non-significant
CA4	OID01261	P22748	Olink Cardiometabolic	-0.0263058	2.57399	2.54769	0.277247	0.782631	54.9005	-0.16385	0.216461	Welch Two Sample t-test	two.sided	0.926977	0.032931	Non-significant
EFEMP1	OID01281	Q12805	Olink Cardiometabolic	-0.0449613	6.64678	6.60182	0.272951	0.785915	54.8907	-0.285166	0.375089	Welch Two Sample t-test	two.sided	0.926977	0.032931	Non-significant
CD1C	OID01187	P29017	Olink Metabolism	-0.0126952	4.79773	4.78503	0.149543	0.881923	37.646	-0.159215	0.184606	Welch Two Sample t-test	two.sided	0.931158	0.0309768	Non-significant
ACP6	OID01129	Q9NPH0	Olink Metabolism	-0.0174827	3.15965	3.14217	0.144044	0.88609	46.3493	-0.226773	0.261739	Welch Two Sample t-test	two.sided	0.931158	0.0309768	Non-significant
ENO2	OID01138	P09104	Olink Metabolism	-0.0171326	2.27119	2.25406	0.138382	0.890673	37.8201	-0.23354	0.267805	Welch Two Sample t-test	two.sided	0.931158	0.0309768	Non-significant
S100P	OID01131	P25815	Olink Metabolism	0.0220221	1.07499	1.09701	-0.117027	0.907508	34.9821	-0.404052	0.360008	Welch Two Sample t-test	two.sided	0.938098	0.0277519	Non-significant
SERPINA7	OID01232	P05543	Olink Cardiometabolic	-0.0466806	5.45374	5.40706	0.236768	0.813736	53.7608	-0.348636	0.441997	Welch Two Sample t-test	two.sided	0.945443	0.0243646	Non-significant
LTBP2	OID01288	Q14767	Olink Cardiometabolic	0.026871	2.28455	2.31142	-0.217585	0.828705	46.5158	-0.275383	0.221641	Welch Two Sample t-test	two.sided	0.945443	0.0243646	Non-significant
APOM	OID01221	O95445	Olink Cardiometabolic	0.0407476	7.4254	7.46615	-0.201154	0.841439	47.4291	-0.448168	0.366673	Welch Two Sample t-test	two.sided	0.945443	0.0243646	Non-significant
C2	OID01233	P06681	Olink Cardiometabolic	0.0387044	7.36301	7.40172	-0.190038	0.849993	53.964	-0.447039	0.36963	Welch Two Sample t-test	two.sided	0.945443	0.0243646	Non-significant
CR2	OID01258	P20023	Olink Cardiometabolic	0.0489565	9.1029	9.15186	-0.175742	0.861156	53.7738	-0.607509	0.509596	Welch Two Sample t-test	two.sided	0.945443	0.0243646	Non-significant
LYVE1	OID01307	Q9Y5Y7	Olink Cardiometabolic	-0.0360195	7.81423	7.77821	0.164583	0.869915	51.6109	-0.40322	0.475259	Welch Two Sample t-test	two.sided	0.945443	0.0243646	Non-significant
SERPINA5	OID01229	P05154	Olink Cardiometabolic	0.0399311	9.80509	9.84503	-0.148149	0.882961	40.4395	-0.584493	0.50463	Welch Two Sample t-test	two.sided	0.945443	0.0243646	Non-significant
PRSS2	OID01236	P07478	Olink Cardiometabolic	0.0237167	3.09441	3.11812	-0.147009	0.883784	44.8327	-0.348681	0.301248	Welch Two Sample t-test	two.sided	0.945443	0.0243646	Non-significant
FCGR3B	OID01219	O75015	Olink Cardiometabolic	-0.0241053	5.39019	5.36609	0.12646	0.899835	54.3122	-0.358008	0.406218	Welch Two Sample t-test	two.sided	0.945782	0.0242091	Non-significant
CFHR5	OID01302	Q9BXR6	Olink Cardiometabolic	0.0343239	8.7004	8.73473	-0.120347	0.904661	53.3264	-0.606297	0.537649	Welch Two Sample t-test	two.sided	0.945782	0.0242091	Non-significant
ANXA4	OID01158	P09525	Olink Metabolism	0.00344433	0.331474	0.334918	-0.0610675	0.951564	46.9812	-0.116912	0.110023	Welch Two Sample t-test	two.sided	0.965099	0.0154282	Non-significant
CLUL1	OID01168	Q15846	Olink Metabolism	-0.00762983	4.56724	4.55961	0.0572193	0.954609	47.8878	-0.260492	0.275752	Welch Two Sample t-test	two.sided	0.965099	0.0154282	Non-significant
PLTP	OID01275	P55058	Olink Cardiometabolic	-0.00647242	2.08138	2.07491	0.0609751	0.951616	51.3999	-0.20659	0.219534	Welch Two Sample t-test	two.sided	0.981408	0.00815032	Non-significant
IL7R	OID01253	P16871	Olink Cardiometabolic	0.00871512	3.7115	3.72021	-0.05033	0.960073	46.8779	-0.357091	0.339661	Welch Two Sample t-test	two.sided	0.981408	0.00815032	Non-significant
TYRO3	OID01190	Q06418	Olink Metabolism	-9.3556e-05	2.64622	2.64612	0.00100298	0.999204	45.0762	-0.187768	0.187955	Welch Two Sample t-test	two.sided	0.999204	0.000345765	Non-significant
LILRB5	OID01220	O75023	Olink Cardiometabolic	-0.00151274	6.32219	6.32068	0.00598089	0.995251	51.743	-0.506086	0.509111	Welch Two Sample t-test	two.sided	0.999884	5.03e-05	Non-significant
CA3	OID01235	P07451	Olink Cardiometabolic	2.246e-05	3.01519	3.01521	-0.000145831	0.999884	49.0336	-0.309525	0.30948	Welch Two Sample t-test	two.sided	0.999884	5.03e-05	Non-significant

## Sheet: Table S3
Pathway identifier	Pathway name	#Entities found	#Entities total	Entities ratio	Entities pValue	Entities FDR	#Reactions found	#Reactions total	Reactions ratio	Species identifier	Species name	Submitted entities found	Mapped entities	Found reaction identifiers
R-HSA-420092	Glucagon-type ligand receptors	5	34	0.00289929	1.58015e-06	0.000714228	7	8	0.00055753	9606	Homo sapiens	P01286;P01275;P01282;P09681;P18509	P01286;P01275;P01282;P09681;P18509	R-HSA-420274;R-HSA-420243;R-HSA-420131;R-HSA-381612;R-HSA-163625;R-HSA-420123;R-HSA-420233
R-HSA-9833576	CDH11 homotypic and heterotypic interactions	3	7	0.000596913	9.46192e-06	0.00120083	3	3	0.000209074	9606	Homo sapiens	P14923;P35222;O60716	P14923;P35222;O60716	R-HSA-9833671;R-HSA-9833674;R-HSA-9833672
R-HSA-9764302	Regulation of CDH19 Expression and Function	3	7	0.000596913	9.46192e-06	0.00120083	1	5	0.000348456	9606	Homo sapiens	P14923;P35222;O60716	P14923;P35222;O60716	R-HSA-9773218
R-HSA-9006934	Signaling by Receptor Tyrosine Kinases	13	551	0.0469856	1.06268e-05	0.00120083	92	749	0.0521988	9606	Homo sapiens	Q16827;P29350;P14923;P35222;Q12913;O60716;Q05209;P08581;P17252;P18509;Q16288;P08069;Q15262	Q16827;P29350;P14923;P35222;Q12913;O60716;Q05209;P08581;P17252;P18509;Q16288;P08069;Q15262	R-HSA-8875523;R-HSA-8851842;R-HSA-6807008;R-HSA-8875661;R-HSA-8875659;R-HSA-8875531;R-HSA-8875540;R-HSA-8851859;R-HSA-6807027;R-HSA-9603719;R-HSA-9701507;R-HSA-8864029;R-HSA-187678;R-HSA-9603598;R-HSA-9036949;R-HSA-8851866;R-HSA-9735946;R-HSA-8875431;R-HSA-8875558;R-HSA-9734070;R-HSA-8851877;R-HSA-8864036;R-HSA-9036970;R-HSA-9034796;R-HSA-8934446;R-HSA-1963578;R-HSA-2428930;R-HSA-8875183;R-HSA-90…
R-HSA-9762292	Regulation of CDH11 function	3	12	0.00102328	4.67193e-05	0.00420474	8	10	0.000696913	9606	Homo sapiens	P14923;P35222;O60716	P14923;P35222;O60716	R-HSA-9833671;R-HSA-9762246;R-HSA-9761474;R-HSA-9761452;R-HSA-9761421;R-HSA-9833674;R-HSA-9762282;R-HSA-9833672
R-HSA-373080	Class B/2 (Secretin family receptors)	5	97	0.00827151	0.000227508	0.0131785	7	24	0.00167259	9606	Homo sapiens	P01286;P01275;P01282;P09681;P18509	P01286;P01275;P01282;P09681;P18509	R-HSA-420274;R-HSA-420243;R-HSA-420131;R-HSA-381612;R-HSA-163625;R-HSA-420123;R-HSA-420233
R-HSA-9008059	Interleukin-37 signaling	3	21	0.00179074	0.000241499	0.0131785	1	14	0.000975678	9606	Homo sapiens	Q05209;P35236;P29350	Q05209;P35236;P29350	R-HSA-9008894
R-HSA-1500931	Cell-Cell communication	6	156	0.0133026	0.000254326	0.0131785	13	91	0.00634191	9606	Homo sapiens	P19022;P14923;P29350;P46940;P35222;O60716	P19022;P14923;P29350;P46940;P35222;O60716	R-HSA-391150;R-HSA-9833671;R-HSA-9762246;R-HSA-9761474;R-HSA-451377;R-HSA-9773218;R-HSA-9761452;R-HSA-9761421;R-HSA-419002;R-HSA-9833674;R-HSA-9762282;R-HSA-9833672;R-HSA-419001
R-HSA-418555	G alpha (s) signalling events	6	162	0.0138143	0.000310707	0.0131785	5	28	0.00195136	9606	Homo sapiens	P01286;P01275;P01282;P09681;P18509;P10644	P01286;P01275;P01282;P09681;P18509;P10644	R-HSA-379044;R-HSA-111925;R-HSA-8951727;R-HSA-744887;R-HSA-744886
R-HSA-8876384	Listeria monocytogenes entry into host cells	3	23	0.00196129	0.000314743	0.0131785	13	13	0.000905986	9606	Homo sapiens	P08581;P35222;O60716	P08581;P35222;O60716	R-HSA-8876230;R-HSA-8876262;R-HSA-8876258;R-HSA-8876993;R-HSA-112333;R-HSA-8875371;R-HSA-8877003;R-HSA-8876246;R-HSA-8876948;R-HSA-8876210;R-HSA-8876497;R-HSA-8876240;R-HSA-8876255
R-HSA-418990	Adherens junctions interactions	4	58	0.00494585	0.000337699	0.0131785	11	47	0.00327549	9606	Homo sapiens	P19022;P14923;P35222;O60716	P19022;P14923;P35222;O60716	R-HSA-9833671;R-HSA-9762246;R-HSA-9761474;R-HSA-9773218;R-HSA-9761452;R-HSA-9761421;R-HSA-419002;R-HSA-9833674;R-HSA-9762282;R-HSA-9833672;R-HSA-419001
R-HSA-400508	Incretin synthesis, secretion, and inactivation	3	24	0.00204656	0.000356176	0.0131785	14	15	0.00104537	9606	Homo sapiens	P01275;P09681;P35222	P01275;P09681;P35222	R-HSA-381799;R-HSA-9023627;R-HSA-381798;R-HSA-9023626;R-HSA-400492;R-HSA-400459;R-HSA-421416;R-HSA-400500;R-HSA-383313;R-HSA-421426;R-HSA-400496;R-HSA-9023633;R-HSA-9023632;R-HSA-400509
R-HSA-162582	Signal Transduction	27	2606	0.222222	0.000508929	0.0172457	212	2535	0.176667	9606	Homo sapiens	P01286;Q16827;P01282;P13569;P35236;P29350;Q05209;P61981;P08581;P17252;P10082;P08069;P46940;Q92993;Q15262;P01275;Q8IVT5;P14923;P35222;P10644;Q12913;O60716;P09681;P18509;Q16288;P01303;P20366	P01286;Q16827;P01282;P13569;P35236;P29350;Q05209;P61981;P08581;P17252;P10082;P08069;P46940;Q92993;Q15262;P01275;Q8IVT5;P14923;P35222;P10644;Q12913;O60716;P09681;P18509;Q16288;P01303;P20366	R-HSA-3322422;R-HSA-3769393;R-HSA-3769392;R-HSA-3322427;R-HSA-8875661;R-HSA-3322424;R-HSA-3769394;R-HSA-8875659;R-HSA-9603719;R-HSA-3769391;R-HSA-9701507;R-HSA-9036949;R-HSA-3769383;R-HSA-9036970;R-HSA-8982703;R-HSA-1963578;R-HSA-2428930;R-HSA-8875183;R-HSA-9017507;R-HSA-5626469;R-HSA-3772430;R-HSA-8874685;R-HSA-8982709;R-HSA-5672980;R-HSA-9624272;R-HSA-5672978;R-HSA-5218823;R-HSA-5218821;R-HSA-8…
R-HSA-202427	Phosphorylation of CD3 and TCR zeta chains	3	29	0.00247293	0.000615919	0.0172457	4	7	0.000487839	9606	Homo sapiens	Q9Y2R2;P08575;Q12913	Q9Y2R2;P08575;Q12913	R-HSA-202214;R-HSA-8855375;R-HSA-202233;R-HSA-8852200
R-HSA-9759475	Regulation of CDH11 Expression and Function	3	29	0.00247293	0.000615919	0.0172457	8	26	0.00181197	9606	Homo sapiens	P14923;P35222;O60716	P14923;P35222;O60716	R-HSA-9833671;R-HSA-9762246;R-HSA-9761474;R-HSA-9761452;R-HSA-9761421;R-HSA-9833674;R-HSA-9762282;R-HSA-9833672
R-HSA-5218920	VEGFR2 mediated vascular permeability	3	29	0.00247293	0.000615919	0.0172457	1	15	0.00104537	9606	Homo sapiens	P14923;P35222;O60716	P14923;P35222;O60716	R-HSA-5357477
R-HSA-9759476	Regulation of Homotypic Cell-Cell Adhesion	3	32	0.00272875	0.000817641	0.020441	9	31	0.00216043	9606	Homo sapiens	P14923;P35222;O60716	P14923;P35222;O60716	R-HSA-9833671;R-HSA-9762246;R-HSA-9761474;R-HSA-9773218;R-HSA-9761452;R-HSA-9761421;R-HSA-9833674;R-HSA-9762282;R-HSA-9833672
R-HSA-9764260	Regulation of Expression and Function of Type II Classical Cadherins	3	32	0.00272875	0.000817641	0.020441	9	31	0.00216043	9606	Homo sapiens	P14923;P35222;O60716	P14923;P35222;O60716	R-HSA-9833671;R-HSA-9762246;R-HSA-9761474;R-HSA-9773218;R-HSA-9761452;R-HSA-9761421;R-HSA-9833674;R-HSA-9762282;R-HSA-9833672
R-HSA-422356	Regulation of insulin secretion	4	79	0.00673659	0.00106427	0.0244781	5	38	0.00264827	9606	Homo sapiens	P01275;P17252;P46940;P10644	P01275;P17252;P46940;P10644	R-HSA-381612;R-HSA-400015;R-HSA-399978;R-HSA-381707;R-HSA-381706
R-HSA-6798695	Neutrophil degranulation	9	478	0.0407606	0.00140163	0.0308359	9	10	0.000696913	9606	Homo sapiens	P23467;P14923;P29350;P11279;P08575;P46940;Q12913;P28799;P35237	P23467;P14923;P29350;P11279;P08575;P46940;Q12913;P28799;P35237	R-HSA-6798743;R-HSA-6799350;R-HSA-6798739;R-HSA-6800434;R-HSA-6798751;R-HSA-6798749;R-HSA-6798747;R-HSA-6800426;R-HSA-6798745
R-HSA-8876493	InlA-mediated entry of Listeria monocytogenes into host cells	2	10	0.000852733	0.00150412	0.0315594	5	5	0.000348456	9606	Homo sapiens	P35222;O60716	P35222;O60716	R-HSA-8876948;R-HSA-8876993;R-HSA-8876497;R-HSA-112333;R-HSA-8877003
R-HSA-2980736	Peptide hormone metabolism	4	88	0.00750405	0.00157797	0.0315594	16	64	0.00446024	9606	Homo sapiens	P01275;P09681;O00471;P35222	P01275;P09681;O00471;P35222	R-HSA-381799;R-HSA-9023627;R-HSA-381798;R-HSA-9023626;R-HSA-422048;R-HSA-400492;R-HSA-400459;R-HSA-421416;R-HSA-400500;R-HSA-383313;R-HSA-421426;R-HSA-400496;R-HSA-9023633;R-HSA-9023632;R-HSA-400509;R-HSA-265177
R-HSA-421270	Cell-cell junction organization	4	91	0.00775987	0.00178188	0.0338558	11	52	0.00362395	9606	Homo sapiens	P19022;P14923;P35222;O60716	P19022;P14923;P35222;O60716	R-HSA-9833671;R-HSA-9762246;R-HSA-9761474;R-HSA-9773218;R-HSA-9761452;R-HSA-9761421;R-HSA-419002;R-HSA-9833674;R-HSA-9762282;R-HSA-9833672;R-HSA-419001
R-HSA-381676	Glucagon-like Peptide-1 (GLP1) regulates insulin secretion	3	43	0.00366675	0.00189854	0.0341737	3	12	0.000836295	9606	Homo sapiens	P01275;P46940;P10644	P01275;P46940;P10644	R-HSA-381612;R-HSA-381707;R-HSA-381706
R-HSA-4420097	VEGFA-VEGFR2 Pathway	4	100	0.00852733	0.00250245	0.0427465	5	79	0.00550561	9606	Homo sapiens	P17252;P14923;P35222;O60716	P17252;P14923;P35222;O60716	R-HSA-5218813;R-HSA-5357477;R-HSA-5218823;R-HSA-5218821;R-HSA-5218805
R-HSA-75205	Dissolution of Fibrin Clot	2	13	0.00110855	0.0025145	0.0427465	1	21	0.00146352	9606	Homo sapiens	P50452;P35237	P50452;P35237	R-HSA-159001
R-HSA-388396	GPCR downstream signalling	10	638	0.0544044	0.00291222	0.0465955	18	175	0.012196	9606	Homo sapiens	P01275;P01286;P01282;P09681;P17252;P18509;P10082;P01303;P10644;P20366	P01275;P01286;P01282;P09681;P17252;P18509;P10082;P01303;P10644;P20366	R-HSA-379044;R-HSA-749448;R-HSA-111970;R-HSA-749454;R-HSA-8982703;R-HSA-749452;R-HSA-8951727;R-HSA-400015;R-HSA-751040;R-HSA-380073;R-HSA-379048;R-HSA-2179413;R-HSA-111925;R-HSA-749456;R-HSA-744887;R-HSA-8982709;R-HSA-744886;R-HSA-111966
R-HSA-163685	Integration of energy metabolism	4	109	0.00929479	0.00340205	0.0527088	8	66	0.00459962	9606	Homo sapiens	P01275;P17252;P46940;P10644	P01275;P17252;P46940;P10644	R-HSA-825631;R-HSA-111925;R-HSA-381612;R-HSA-400015;R-HSA-163625;R-HSA-399978;R-HSA-381707;R-HSA-381706
R-HSA-194138	Signaling by VEGF	4	110	0.00938006	0.00351392	0.0527088	5	86	0.00599345	9606	Homo sapiens	P17252;P14923;P35222;O60716	P17252;P14923;P35222;O60716	R-HSA-5218813;R-HSA-5357477;R-HSA-5218823;R-HSA-5218821;R-HSA-5218805
R-HSA-1433559	Regulation of KIT signaling	2	16	0.00136437	0.00376783	0.0565174	2	8	0.00055753	9606	Homo sapiens	P17252;P29350	P17252;P29350	R-HSA-1433508;R-HSA-205306
R-HSA-446728	Cell junction organization	4	118	0.0100622	0.0045004	0.0625708	11	68	0.00473901	9606	Homo sapiens	P19022;P14923;P35222;O60716	P19022;P14923;P35222;O60716	R-HSA-9833671;R-HSA-9762246;R-HSA-9761474;R-HSA-9773218;R-HSA-9761452;R-HSA-9761421;R-HSA-419002;R-HSA-9833674;R-HSA-9762282;R-HSA-9833672;R-HSA-419001
R-HSA-9013406	RHOQ GTPase cycle	3	59	0.00503112	0.00460119	0.0625708	2	5	0.000348456	9606	Homo sapiens	P13569;P14923;P46940	P13569;P14923;P46940	R-HSA-9018746;R-HSA-5627072
R-HSA-500792	GPCR ligand binding	8	470	0.0400785	0.00481314	0.0625708	10	217	0.015123	9606	Homo sapiens	P01286;P01275;P01282;P09681;P18509;P10082;P01303;P20366	P01286;P01275;P01282;P09681;P18509;P10082;P01303;P20366	R-HSA-420274;R-HSA-420243;R-HSA-420131;R-HSA-383363;R-HSA-381612;R-HSA-380076;R-HSA-388863;R-HSA-163625;R-HSA-420123;R-HSA-420233
R-HSA-9034015	Signaling by NTRK3 (TRKC)	2	19	0.00162019	0.00525595	0.0683273	19	19	0.00132413	9606	Homo sapiens	Q16827;Q16288	Q16827;Q16288	R-HSA-9036970;R-HSA-9034796;R-HSA-9603445;R-HSA-9034862;R-HSA-9034016;R-HSA-9603419;R-HSA-9603548;R-HSA-9034855;R-HSA-9603420;R-HSA-9603554;R-HSA-9034875;R-HSA-9034714;R-HSA-9603719;R-HSA-9034814;R-HSA-9603534;R-HSA-9603598;R-HSA-9036949;R-HSA-9603407;R-HSA-9603437
R-HSA-372790	Signaling by GPCR	10	713	0.0607999	0.00634808	0.0761769	28	392	0.027319	9606	Homo sapiens	P01275;P01286;P01282;P09681;P17252;P18509;P10082;P01303;P10644;P20366	P01275;P01286;P01282;P09681;P17252;P18509;P10082;P01303;P10644;P20366	R-HSA-749448;R-HSA-749454;R-HSA-383363;R-HSA-749452;R-HSA-400015;R-HSA-751040;R-HSA-420233;R-HSA-420243;R-HSA-749456;R-HSA-420123;R-HSA-111966;R-HSA-379044;R-HSA-111970;R-HSA-420131;R-HSA-8982703;R-HSA-8951727;R-HSA-381612;R-HSA-380076;R-HSA-163625;R-HSA-380073;R-HSA-379048;R-HSA-420274;R-HSA-2179413;R-HSA-111925;R-HSA-388863;R-HSA-744887;R-HSA-8982709;R-HSA-744886
R-HSA-6807004	Negative regulation of MET activity	2	21	0.00179074	0.00637451	0.0764942	12	12	0.000836295	9606	Homo sapiens	P08581;Q12913	P08581;Q12913	R-HSA-8875431;R-HSA-9734070;R-HSA-8875490;R-HSA-6807008;R-HSA-8875183;R-HSA-8875374;R-HSA-8875443;R-HSA-6807027;R-HSA-8874685;R-HSA-8875451;R-HSA-8875482;R-HSA-9735946
R-HSA-381771	Synthesis, secretion, and inactivation of Glucagon-like Peptide-1 (GLP-1)	2	21	0.00179074	0.00637451	0.0764942	7	8	0.00055753	9606	Homo sapiens	P01275;P35222	P01275;P35222	R-HSA-381799;R-HSA-381798;R-HSA-383313;R-HSA-9023633;R-HSA-9023632;R-HSA-400459;R-HSA-421416
R-HSA-9733709	Cardiogenesis	2	27	0.00230238	0.0103121	0.113433	4	27	0.00188166	9606	Homo sapiens	Q92993;P35222	Q92993;P35222	R-HSA-9735505;R-HSA-9735151;R-HSA-9735497;R-HSA-9735179
R-HSA-1250196	SHC1 events in ERBB2 signaling	2	28	0.00238765	0.0110502	0.118111	3	6	0.000418148	9606	Homo sapiens	Q05209;P17252	Q05209;P17252	R-HSA-8934446;R-HSA-1963578;R-HSA-8934465
R-HSA-9734091	Drug-mediated inhibition of MET activation	1	2	0.000170547	0.0111939	0.118111	2	2	0.000139383	9606	Homo sapiens	P08581	P08581	R-HSA-9734070;R-HSA-9735946
R-HSA-9034013	NTF3 activates NTRK3 signaling	1	2	0.000170547	0.0111939	0.118111	2	2	0.000139383	9606	Homo sapiens	Q16288	Q16288	R-HSA-9034714;R-HSA-9034016
R-HSA-3928663	EPHA-mediated growth cone collapse	2	29	0.00247293	0.0118111	0.118111	3	4	0.000278765	9606	Homo sapiens	P54764;Q15375	P54764;Q15375	R-HSA-3928651;R-HSA-3928602;R-HSA-3928648
R-HSA-525793	Myogenesis	2	29	0.00247293	0.0118111	0.118111	8	14	0.000975678	9606	Homo sapiens	P19022;P35222	P19022;P35222	R-HSA-376117;R-HSA-448951;R-HSA-375140;R-HSA-376119;R-HSA-449200;R-HSA-448958;R-HSA-448957;R-HSA-376121
R-HSA-182971	EGFR downregulation	2	31	0.00264347	0.0133997	0.131226	2	22	0.00153321	9606	Homo sapiens	Q05209;Q15262	Q05209;Q15262	R-HSA-8864029;R-HSA-183036
R-HSA-5626467	RHO GTPases activate IQGAPs	2	32	0.00272875	0.0142269	0.131226	5	5	0.000348456	9606	Homo sapiens	P46940;P35222	P46940;P35222	R-HSA-5626549;R-HSA-5626469;R-HSA-5672304;R-HSA-5626507;R-HSA-5672329
R-HSA-163359	Glucagon signaling in metabolic regulation	2	34	0.00289929	0.0159459	0.131226	3	6	0.000418148	9606	Homo sapiens	P01275;P10644	P01275;P10644	R-HSA-825631;R-HSA-111925;R-HSA-163625
R-HSA-9603505	NTRK3 as a dependence receptor	1	3	0.00025582	0.0167445	0.131226	4	4	0.000278765	9606	Homo sapiens	Q16288	Q16288	R-HSA-9603554;R-HSA-9603534;R-HSA-9603598;R-HSA-9603548
R-HSA-5627083	RHO GTPases regulate CFTR trafficking	1	3	0.00025582	0.0167445	0.131226	3	3	0.000209074	9606	Homo sapiens	P13569	P13569	R-HSA-5627072;R-HSA-5627071;R-HSA-5627275
R-HSA-9034793	Activated NTRK3 signals through PLCG1	1	3	0.00025582	0.0167445	0.131226	3	3	0.000209074	9606	Homo sapiens	Q16288	Q16288	R-HSA-9034796;R-HSA-9034814;R-HSA-9034855
R-HSA-8875791	MET activates STAT3	1	3	0.00025582	0.0167445	0.131226	2	4	0.000278765	9606	Homo sapiens	P08581	P08581	R-HSA-8875817;R-HSA-8875816
R-HSA-111933	Calmodulin induced events	2	35	0.00298457	0.0168372	0.131226	4	23	0.0016029	9606	Homo sapiens	P17252;P10644	P17252;P10644	R-HSA-111970;R-HSA-111925;R-HSA-8951727;R-HSA-111966
R-HSA-111997	CaM pathway	2	35	0.00298457	0.0168372	0.131226	4	24	0.00167259	9606	Homo sapiens	P17252;P10644	P17252;P10644	R-HSA-111970;R-HSA-111925;R-HSA-8951727;R-HSA-111966
R-HSA-6802948	Signaling by high-kinase activity BRAF mutants	2	37	0.00315511	0.0186819	0.131226	4	6	0.000418148	9606	Homo sapiens	Q8IVT5;P46940	Q8IVT5;P46940	R-HSA-6802912;R-HSA-6802911;R-HSA-6802910;R-HSA-6803227
R-HSA-111996	Ca-dependent events	2	37	0.00315511	0.0186819	0.131226	4	27	0.00188166	9606	Homo sapiens	P17252;P10644	P17252;P10644	R-HSA-111970;R-HSA-111925;R-HSA-8951727;R-HSA-111966
R-HSA-5663202	Diseases of signal transduction by growth factor receptors and second messengers	7	483	0.041187	0.0187466	0.131226	40	510	0.0355425	9606	Homo sapiens	Q05209;P08581;Q8IVT5;P29350;P46940;P10644;P35222	Q05209;P08581;Q8IVT5;P29350;P46940;P10644;P35222	R-HSA-9656211;R-HSA-6802919;R-HSA-6802918;R-HSA-9700181;R-HSA-9656209;R-HSA-9656215;R-HSA-9634391;R-HSA-6802914;R-HSA-9656214;R-HSA-6803234;R-HSA-9656213;R-HSA-6803233;R-HSA-6802912;R-HSA-9656212;R-HSA-9700179;R-HSA-6802926;R-HSA-6802925;R-HSA-6802922;R-HSA-6802921;R-HSA-6803240;R-HSA-6802935;R-HSA-5339713;R-HSA-6802934;R-HSA-6802933;R-HSA-6802932;R-HSA-8936731;R-HSA-9851072;R-HSA-6802943;R-HSA-6…
R-HSA-5674135	MAP2K and MAPK activation	2	41	0.00349621	0.0226133	0.15554	8	12	0.000836295	9606	Homo sapiens	Q8IVT5;P46940	Q8IVT5;P46940	R-HSA-9657603;R-HSA-5672980;R-HSA-5672978;R-HSA-9657606;R-HSA-5672972;R-HSA-5672973;R-HSA-9657608;R-HSA-9657599
R-HSA-1489509	DAG and IP3 signaling	2	41	0.00349621	0.0226133	0.15554	4	28	0.00195136	9606	Homo sapiens	P17252;P10644	P17252;P10644	R-HSA-111970;R-HSA-111925;R-HSA-8951727;R-HSA-111966
R-HSA-9656223	Signaling by RAF1 mutants	2	42	0.00358148	0.0236451	0.15554	6	7	0.000487839	9606	Homo sapiens	Q8IVT5;P46940	Q8IVT5;P46940	R-HSA-9656211;R-HSA-9656209;R-HSA-9656215;R-HSA-9656214;R-HSA-9656213;R-HSA-9656212
R-HSA-195258	RHO GTPase Effectors	5	294	0.0250704	0.0250552	0.15554	10	113	0.00787511	9606	Homo sapiens	P61981;P17252;P13569;P46940;P35222	P61981;P17252;P13569;P46940;P35222	R-HSA-5626549;R-HSA-5626469;R-HSA-9626817;R-HSA-5627072;R-HSA-5672304;R-HSA-75016;R-HSA-5627071;R-HSA-5626507;R-HSA-5627275;R-HSA-5672329
R-HSA-5675221	Negative regulation of MAPK pathway	2	44	0.00375203	0.0257657	0.15554	6	17	0.00118475	9606	Homo sapiens	Q8IVT5;P35236	Q8IVT5;P35236	R-HSA-5675431;R-HSA-5674019;R-HSA-9635739;R-HSA-9635743;R-HSA-5675417;R-HSA-5675433
R-HSA-1433557	Signaling by SCF-KIT	2	45	0.0038373	0.0268541	0.15554	3	39	0.00271796	9606	Homo sapiens	P17252;P29350	P17252;P29350	R-HSA-1433508;R-HSA-205306;R-HSA-205289
R-HSA-8875513	MET interacts with TNS proteins	1	5	0.000426367	0.0277538	0.15554	2	2	0.000139383	9606	Homo sapiens	P08581	P08581	R-HSA-8875523;R-HSA-8875531
R-HSA-114516	Disinhibition of SNARE formation	1	5	0.000426367	0.0277538	0.15554	2	2	0.000139383	9606	Homo sapiens	P17252	P17252	R-HSA-114683;R-HSA-114684
R-HSA-8865999	MET activates PTPN11	1	5	0.000426367	0.0277538	0.15554	1	1	6.96913e-05	9606	Homo sapiens	P08581	P08581	R-HSA-8865994
R-HSA-3134973	LRR FLII-interacting protein 1 (LRRFIP1) activates type I IFN production	1	5	0.000426367	0.0277538	0.15554	4	5	0.000348456	9606	Homo sapiens	P35222	P35222	R-HSA-3134904;R-HSA-3134901;R-HSA-3134883;R-HSA-3134914
R-HSA-380095	Tachykinin receptors bind tachykinins	1	5	0.000426367	0.0277538	0.15554	2	3	0.000209074	9606	Homo sapiens	P20366	P20366	R-HSA-383363;R-HSA-380076
R-HSA-187024	NGF-independant TRKA activation	1	5	0.000426367	0.0277538	0.15554	2	4	0.000278765	9606	Homo sapiens	P18509	P18509	R-HSA-9612996;R-HSA-187678
R-HSA-6802946	Signaling by moderate kinase activity BRAF mutants	2	47	0.00400785	0.0290857	0.15554	5	7	0.000487839	9606	Homo sapiens	Q8IVT5;P46940	Q8IVT5;P46940	R-HSA-6802919;R-HSA-6802914;R-HSA-6803230;R-HSA-8936676;R-HSA-6802921
R-HSA-6802955	Paradoxical activation of RAF signaling by kinase inactive BRAF	2	47	0.00400785	0.0290857	0.15554	5	7	0.000487839	9606	Homo sapiens	Q8IVT5;P46940	Q8IVT5;P46940	R-HSA-6802918;R-HSA-8936731;R-HSA-6803234;R-HSA-6802943;R-HSA-6802942
R-HSA-9649948	Signaling downstream of RAS mutants	2	47	0.00400785	0.0290857	0.15554	5	7	0.000487839	9606	Homo sapiens	Q8IVT5;P46940	Q8IVT5;P46940	R-HSA-6803233;R-HSA-6802926;R-HSA-6802925;R-HSA-6802922;R-HSA-6803240
R-HSA-6802949	Signaling by RAS mutants	2	47	0.00400785	0.0290857	0.15554	5	9	0.000627221	9606	Homo sapiens	Q8IVT5;P46940	Q8IVT5;P46940	R-HSA-6803233;R-HSA-6802926;R-HSA-6802925;R-HSA-6802922;R-HSA-6803240
R-HSA-112043	PLC beta mediated events	2	49	0.00417839	0.0313889	0.15554	4	32	0.00223012	9606	Homo sapiens	P17252;P10644	P17252;P10644	R-HSA-111970;R-HSA-111925;R-HSA-8951727;R-HSA-111966
R-HSA-8851907	MET activates PI3K/AKT signaling	1	6	0.00051164	0.0332128	0.15554	5	5	0.000348456	9606	Homo sapiens	P08581	P08581	R-HSA-8851908;R-HSA-8852019;R-HSA-8851954;R-HSA-8851919;R-HSA-8851933
R-HSA-9603381	Activated NTRK3 signals through PI3K	1	6	0.00051164	0.0332128	0.15554	5	5	0.000348456	9606	Homo sapiens	Q16288	Q16288	R-HSA-9603445;R-HSA-9603419;R-HSA-9603407;R-HSA-9603420;R-HSA-9603437
R-HSA-6806942	MET Receptor Activation	1	6	0.00051164	0.0332128	0.15554	3	5	0.000348456	9606	Homo sapiens	P08581	P08581	R-HSA-6806974;R-HSA-6806957;R-HSA-6800298
R-HSA-5693548	Sensing of DNA Double Strand Breaks	1	6	0.00051164	0.0332128	0.15554	3	8	0.00055753	9606	Homo sapiens	Q92993	Q92993	R-HSA-5693540;R-HSA-5682044;R-HSA-5693612
R-HSA-3928665	EPH-ephrin mediated repulsion of cells	2	51	0.00434894	0.033762	0.15554	6	9	0.000627221	9606	Homo sapiens	P54764;Q15375	P54764;Q15375	R-HSA-4093327;R-HSA-3928607;R-HSA-3928604;R-HSA-3928642;R-HSA-3928660;R-HSA-3928628
R-HSA-202403	TCR signaling	3	126	0.0107444	0.0343978	0.15554	5	52	0.00362395	9606	Homo sapiens	Q9Y2R2;P08575;Q12913	Q9Y2R2;P08575;Q12913	R-HSA-8855381;R-HSA-202214;R-HSA-8855375;R-HSA-202233;R-HSA-8852200
R-HSA-112040	G-protein mediated events	2	54	0.00460476	0.0374485	0.15554	4	41	0.00285734	9606	Homo sapiens	P17252;P10644	P17252;P10644	R-HSA-111970;R-HSA-111925;R-HSA-8951727;R-HSA-111966
R-HSA-187015	Activation of TRKA receptors	1	7	0.000596913	0.0386416	0.15554	2	8	0.00055753	9606	Homo sapiens	P18509	P18509	R-HSA-9612996;R-HSA-187678
R-HSA-9824272	Somitogenesis	2	55	0.00469003	0.0387104	0.15554	6	19	0.00132413	9606	Homo sapiens	P54764;P35222	P54764;P35222	R-HSA-9824268;R-HSA-9824236;R-HSA-9825582;R-HSA-9824222;R-HSA-9825275;R-HSA-9824266
R-HSA-177929	Signaling by EGFR	2	55	0.00469003	0.0387104	0.15554	2	50	0.00348456	9606	Homo sapiens	Q05209;Q15262	Q05209;Q15262	R-HSA-8864029;R-HSA-183036
R-HSA-1227986	Signaling by ERBB2	2	56	0.0047753	0.0399883	0.15554	4	46	0.0032058	9606	Homo sapiens	Q05209;P17252	Q05209;P17252	R-HSA-8934446;R-HSA-1963578;R-HSA-8934465;R-HSA-8863804
R-HSA-166520	Signaling by NTRKs	3	139	0.011853	0.043892	0.15554	21	164	0.0114294	9606	Homo sapiens	Q16827;P18509;Q16288	Q16827;P18509;Q16288	R-HSA-9036970;R-HSA-9034796;R-HSA-9603445;R-HSA-9034862;R-HSA-9034016;R-HSA-9603419;R-HSA-9603548;R-HSA-9034855;R-HSA-9603420;R-HSA-9603554;R-HSA-9034875;R-HSA-9034714;R-HSA-9603719;R-HSA-9612996;R-HSA-9034814;R-HSA-187678;R-HSA-9603534;R-HSA-9603598;R-HSA-9036949;R-HSA-9603407;R-HSA-9603437
R-HSA-201722	Formation of the beta-catenin:TCF transactivating complex	2	59	0.00503112	0.0439168	0.15554	13	13	0.000905986	9606	Homo sapiens	Q92993;P35222	Q92993;P35222	R-HSA-3299569;R-HSA-4411367;R-HSA-3322422;R-HSA-3451153;R-HSA-3364026;R-HSA-3322427;R-HSA-3322424;R-HSA-4411372;R-HSA-201712;R-HSA-4411351;R-HSA-3364014;R-HSA-4411357;R-HSA-3451147
R-HSA-3000171	Non-integrin membrane-ECM interactions	2	59	0.00503112	0.0439168	0.15554	2	22	0.00153321	9606	Homo sapiens	Q16832;P17252	Q16832;P17252	R-HSA-2750187;R-HSA-2465890
R-HSA-416550	Sema4D mediated inhibition of cell attachment and migration	1	8	0.000682186	0.0440404	0.15554	6	6	0.000418148	9606	Homo sapiens	P08581	P08581	R-HSA-400677;R-HSA-416562;R-HSA-416546;R-HSA-419646;R-HSA-416559;R-HSA-400682
R-HSA-8951430	RUNX3 regulates WNT signaling	1	8	0.000682186	0.0440404	0.15554	5	5	0.000348456	9606	Homo sapiens	P35222	P35222	R-HSA-4411367;R-HSA-8951442;R-HSA-8951443;R-HSA-8951428;R-HSA-4411357
R-HSA-4411364	Binding of TCF/LEF:CTNNB1 to target gene promoters	1	8	0.000682186	0.0440404	0.15554	4	4	0.000278765	9606	Homo sapiens	P35222	P35222	R-HSA-4411351;R-HSA-4411367;R-HSA-4411357;R-HSA-4411372
R-HSA-450520	HuR (ELAVL1) binds and stabilizes mRNA	1	8	0.000682186	0.0440404	0.15554	1	7	0.000487839	9606	Homo sapiens	P17252	P17252	R-HSA-450550
R-HSA-4086398	Ca2+ pathway	2	60	0.0051164	0.0452572	0.15554	4	27	0.00188166	9606	Homo sapiens	P17252;P35222	P17252;P35222	R-HSA-8944362;R-HSA-4332390;R-HSA-4411383;R-HSA-4411365
R-HSA-9010642	ROBO receptors bind AKAP5	1	9	0.00076746	0.0494094	0.15554	3	7	0.000487839	9606	Homo sapiens	P17252	P17252	R-HSA-9010681;R-HSA-9010643;R-HSA-9010646
R-HSA-373755	Semaphorin interactions	2	64	0.00545749	0.0507672	0.15554	7	41	0.00285734	9606	Homo sapiens	P08581;P08575	P08581;P08575	R-HSA-400677;R-HSA-416562;R-HSA-416546;R-HSA-373746;R-HSA-419646;R-HSA-416559;R-HSA-400682

## Sheet: Table S4
Olink Target 96 Metabolism(v.3405)																	Olink Target 96 Cardiometabolic(v.3604)
Assay	OlinkID	UniProt	Panel	estimate	Female	Male	statistic	p.value	parameter	conf.low	conf.high	method	alternative	Adjusted_pval	Threshold		Assay	OlinkID	UniProt	Panel	estimate	F	M	statistic	p.value	parameter	conf.low	conf.high	method	alternative	Adjusted_pval	Threshold
CLMP	OID01120	Q9H6B4	Olink Metabolism	0.345601	2.64982	2.30422	3.57309	0.000746328	54.6138	0.151732	0.539469	Welch Two Sample t-test	two.sided	0.0480027	Significant		FAP	OID01282	Q12884	Olink Cardiometabolic	-0.329801	5.39256	5.72236	-3.93615	0.000234889	54.9985	-0.497715	-0.161886	Welch Two Sample t-test	two.sided	0.0216098	Significant
CTSO	OID01125	P43234	Olink Metabolism	-0.294209	3.03329	3.3275	-3.47365	0.00112124	46.5191	-0.464644	-0.123773	Welch Two Sample t-test	two.sided	0.0480027	Significant		NCAM1	OID01247	P13591	Olink Cardiometabolic	-0.541078	4.0469	4.58798	-3.40273	0.00131226	50.5708	-0.860375	-0.22178	Welch Two Sample t-test	two.sided	0.0603642	Non-significant
FCRL1	OID01126	Q96LA6	Olink Metabolism	-0.388055	5.60754	5.99559	-3.29947	0.00168836	55.9873	-0.62366	-0.15245	Welch Two Sample t-test	two.sided	0.0480027	Significant		DPP4	OID01266	P27487	Olink Cardiometabolic	-0.646302	5.75304	6.39935	-2.95972	0.00502224	42.4104	-1.08685	-0.205748	Welch Two Sample t-test	two.sided	0.123435	Non-significant
APLP1	OID01151	P51693	Olink Metabolism	0.51174	5.41928	4.90754	3.20759	0.00230093	51.5976	0.191539	0.83194	Welch Two Sample t-test	two.sided	0.0480027	Significant		C1QTNF1	OID01301	Q9BXJ1	Olink Cardiometabolic	-0.523197	4.3616	4.88479	-2.85551	0.00659579	42.9037	-0.892727	-0.153667	Welch Two Sample t-test	two.sided	0.123435	Non-significant
ALDH1A1	OID01156	P00352	Olink Metabolism	-0.713503	2.88074	3.59424	-3.1526	0.00260884	55.5553	-1.16696	-0.260045	Welch Two Sample t-test	two.sided	0.0480027	Significant		MBL2	OID01243	P11226	Olink Cardiometabolic	-1.19415	10.1703	11.3645	-2.88625	0.00670843	34.2098	-2.03478	-0.353524	Welch Two Sample t-test	two.sided	0.123435	Non-significant
NT-proBNP	OID01214	NA	Olink Metabolism	0.717881	2.3495	1.63162	3.06889	0.00331117	55.9118	0.249263	1.1865	Welch Two Sample t-test	two.sided	0.0507713	Non-significant		VASN	OID01295	Q6EMK4	Olink Cardiometabolic	-0.300711	2.91502	3.21573	-2.35919	0.0221685	51.1801	-0.556584	-0.0448387	Welch Two Sample t-test	two.sided	0.339918	Non-significant
FKBP4	OID01201	Q02790	Olink Metabolism	-0.461101	1.11669	1.57779	-2.93116	0.00493035	54.3785	-0.776439	-0.145763	Welch Two Sample t-test	two.sided	0.0647989	Non-significant		MEGF9	OID01303	Q9H1U4	Olink Cardiometabolic	-0.327387	4.7802	5.10759	-2.16864	0.0351328	47.653	-0.630978	-0.0237962	Welch Two Sample t-test	two.sided	0.357326	Non-significant
ENTPD5	OID01165	O75356	Olink Metabolism	0.230908	1.49823	1.26732	2.85387	0.00607511	55.0635	0.0687642	0.393052	Welch Two Sample t-test	two.sided	0.0672641	Non-significant		ANG	OID01226	P03950	Olink Cardiometabolic	-0.779493	7.28735	8.06684	-2.12882	0.038255	49.6396	-1.51508	-0.0439027	Welch Two Sample t-test	two.sided	0.357326	Non-significant
COMT	OID01167	P21964	Olink Metabolism	-0.485634	1.26125	1.74689	-2.82718	0.00658019	53.8097	-0.830047	-0.141222	Welch Two Sample t-test	two.sided	0.0672641	Non-significant		COL18A1	OID01271	P39060	Olink Cardiometabolic	-0.580908	4.74405	5.32496	-2.12689	0.0388512	45.7743	-1.13075	-0.0310618	Welch Two Sample t-test	two.sided	0.357326	Non-significant
QDPR	OID01162	P09417	Olink Metabolism	-0.464981	3.28253	3.74751	-2.78436	0.00733643	55.0947	-0.799639	-0.130323	Welch Two Sample t-test	two.sided	0.0674952	Non-significant		CCL18	OID01276	P55774	Olink Cardiometabolic	-0.908315	8.17812	9.08643	-2.04041	0.0461224	54.9915	-1.80044	-0.0161869	Welch Two Sample t-test	two.sided	0.357326	Non-significant
THOP1	OID01124	P52888	Olink Metabolism	-0.34936	4.85255	5.20191	-2.70958	0.00893081	55.8091	-0.607668	-0.0910529	Welch Two Sample t-test	two.sided	0.0716322	Non-significant		THBS4	OID01268	P35443	Olink Cardiometabolic	-0.488329	5.6837	6.17203	-1.99311	0.05202	47.4237	-0.981106	0.00444765	Welch Two Sample t-test	two.sided	0.357326	Non-significant
GAL	OID01188	P22466	Olink Metabolism	0.549936	6.3774	5.82746	2.69227	0.00934333	55.9793	0.140741	0.959131	Welch Two Sample t-test	two.sided	0.0716322	Non-significant		NID1	OID01250	P14543	Olink Cardiometabolic	-0.357598	5.43864	5.79624	-1.97404	0.0550637	41.4682	-0.723313	0.0081173	Welch Two Sample t-test	two.sided	0.357326	Non-significant
GHRL	OID01140	Q9UBU3	Olink Metabolism	0.438526	2.03697	1.59845	2.57888	0.0127206	53.0677	0.0974688	0.779582	Welch Two Sample t-test	two.sided	0.0853922	Non-significant		PRCP	OID01272	P42785	Olink Cardiometabolic	-0.31337	1.09187	1.40524	-1.9569	0.0554572	54.8492	-0.634309	0.00756954	Welch Two Sample t-test	two.sided	0.357326	Non-significant
CDH2	OID01189	P19022	Olink Metabolism	-0.266041	3.67957	3.94561	-2.56658	0.0129945	55.5495	-0.473726	-0.0583562	Welch Two Sample t-test	two.sided	0.0853922	Non-significant		CCL5	OID01246	P13501	Olink Cardiometabolic	-0.734839	7.00553	7.74037	-1.94868	0.0564437	54.9888	-1.49056	0.0208826	Welch Two Sample t-test	two.sided	0.357326	Non-significant
TYMP	OID01153	P19971	Olink Metabolism	-0.454248	7.04821	7.50245	-2.4861	0.016138	52.4283	-0.820821	-0.0876754	Welch Two Sample t-test	two.sided	0.0989794	Non-significant		TNXB	OID01260	P22105	Olink Cardiometabolic	-0.236587	2.67532	2.91191	-1.93556	0.0582597	53.0459	-0.481748	0.00857412	Welch Two Sample t-test	two.sided	0.357326	Non-significant
LRIG1	OID01121	Q96JA1	Olink Metabolism	0.26783	5.37706	5.10923	2.45	0.017439	55.9686	0.0488359	0.486823	Welch Two Sample t-test	two.sided	0.100275	Non-significant		AOC3	OID01294	Q16853	Olink Cardiometabolic	-0.241779	4.30319	4.54497	-1.86793	0.0673806	52.2924	-0.50148	0.0179212	Welch Two Sample t-test	two.sided	0.367366	Non-significant
ANXA11	OID01159	P50995	Olink Metabolism	-0.388993	1.04316	1.43215	-2.38917	0.0202818	55.9659	-0.715155	-0.0628304	Welch Two Sample t-test	two.sided	0.102343	Non-significant		GP1BA	OID01234	P07359	Olink Cardiometabolic	-0.404845	6.68323	7.08808	-1.84766	0.0727278	36.6818	-0.848938	0.0392482	Welch Two Sample t-test	two.sided	0.367366	Non-significant
SOST	OID01174	Q9BQB4	Olink Metabolism	-0.285104	3.38872	3.67382	-2.37208	0.0211859	55.4382	-0.525931	-0.0442771	Welch Two Sample t-test	two.sided	0.102343	Non-significant		VCAM1	OID01257	P19320	Olink Cardiometabolic	-0.342865	5.87509	6.21795	-1.83996	0.0728264	42.13	-0.718887	0.0331576	Welch Two Sample t-test	two.sided	0.367366	Non-significant
SERPINB6	OID01142	P35237	Olink Metabolism	-0.181673	4.45611	4.63778	-2.36434	0.0219459	50.5079	-0.335969	-0.0273761	Welch Two Sample t-test	two.sided	0.102343	Non-significant		CCL14	OID01292	Q16627	Olink Cardiometabolic	-0.696517	7.31734	8.01386	-1.80965	0.0758691	54.4617	-1.46802	0.0749906	Welch Two Sample t-test	two.sided	0.367366	Non-significant
ANGPTL7	OID01134	O43827	Olink Metabolism	-0.202755	1.50253	1.70529	-2.35209	0.0222485	55.4064	-0.375479	-0.0300308	Welch Two Sample t-test	two.sided	0.102343	Non-significant		PCOLCE	OID01289	Q15113	Olink Cardiometabolic	-0.443588	6.02496	6.46855	-1.70014	0.095062	52.1476	-0.967111	0.0799356	Welch Two Sample t-test	two.sided	0.390524	Non-significant
KYAT1	OID01204	Q16773	Olink Metabolism	-0.438413	6.24603	6.68444	-2.29201	0.0262152	49.2771	-0.822746	-0.0540788	Welch Two Sample t-test	two.sided	0.114847	Non-significant		PLA2G7	OID01283	Q13093	Olink Cardiometabolic	-0.195895	3.55652	3.75241	-1.68916	0.097089	52.7851	-0.428527	0.0367378	Welch Two Sample t-test	two.sided	0.390524	Non-significant
TINAGL1	OID01136	Q9GZM7	Olink Metabolism	0.159336	3.83365	3.67432	2.18496	0.0330956	55.9624	0.0132493	0.305422	Welch Two Sample t-test	two.sided	0.1384	Non-significant		FCN2	OID01290	Q15485	Olink Cardiometabolic	-0.467954	7.3454	7.81336	-1.68196	0.101256	35.9016	-1.03226	0.0963547	Welch Two Sample t-test	two.sided	0.390524	Non-significant
ENO2	OID01138	P09104	Olink Metabolism	-0.235799	2.14714	2.38293	-2.11649	0.0389463	53.7863	-0.459183	-0.0124145	Welch Two Sample t-test	two.sided	0.149586	Non-significant		CST3	OID01225	P01034	Olink Cardiometabolic	-0.505011	7.21253	7.71754	-1.66342	0.104927	35.9305	-1.12078	0.110754	Welch Two Sample t-test	two.sided	0.390524	Non-significant
CLEC5A	OID01135	Q9NY25	Olink Metabolism	0.198237	3.94961	3.75137	2.1139	0.0390224	55.6107	0.0103484	0.386126	Welch Two Sample t-test	two.sided	0.149586	Non-significant		OSMR	OID01300	Q99650	Olink Cardiometabolic	-0.124783	1.61041	1.7352	-1.62287	0.110358	54.7884	-0.278887	0.0293218	Welch Two Sample t-test	two.sided	0.390524	Non-significant
SUMF2	OID01185	Q8NBJ7	Olink Metabolism	0.258745	5.77078	5.51204	2.09005	0.0415257	51.9497	0.0103194	0.507171	Welch Two Sample t-test	two.sided	0.152814	Non-significant		GNLY	OID01262	P22749	Olink Cardiometabolic	-0.490671	2.72989	3.22056	-1.61601	0.112316	50.5521	-1.10037	0.119025	Welch Two Sample t-test	two.sided	0.390524	Non-significant
NPTXR	OID01122	O95502	Olink Metabolism	0.312384	4.61937	4.30698	2.05908	0.0442442	54.8806	0.00833511	0.616434	Welch Two Sample t-test	two.sided	0.156556	Non-significant		IGFBP6	OID01264	P24592	Olink Cardiometabolic	-0.400549	5.95265	6.3532	-1.57779	0.121322	46.9999	-0.911265	0.110167	Welch Two Sample t-test	two.sided	0.390524	Non-significant
SSC4D	OID01182	Q8WTU2	Olink Metabolism	-0.819441	9.75639	10.5758	-2.04124	0.0471474	44.7703	-1.6281	-0.0107809	Welch Two Sample t-test	two.sided	0.16065	Non-significant		NRP1	OID01217	O14786	Olink Cardiometabolic	-0.161574	2.18625	2.34782	-1.54247	0.12874	54.5661	-0.371537	0.0483881	Welch Two Sample t-test	two.sided	0.390524	Non-significant
ROR1	OID01209	Q01973	Olink Metabolism	-0.17109	5.68272	5.85381	-2.01263	0.0490656	54.9381	-0.341455	-0.0007255	Welch Two Sample t-test	two.sided	0.161215	Non-significant		COMP	OID01274	P49747	Olink Cardiometabolic	-0.457977	8.18381	8.64178	-1.55473	0.129104	34.6226	-1.05622	0.140264	Welch Two Sample t-test	two.sided	0.390524	Non-significant
HDGF	OID01169	P51858	Olink Metabolism	-0.38882	1.76166	2.15048	-1.96492	0.0546402	53.3547	-0.785657	0.00801783	Welch Two Sample t-test	two.sided	0.167566	Non-significant		SOD1	OID01222	P00441	Olink Cardiometabolic	-0.315578	0.632125	0.947703	-1.53287	0.131079	54.6362	-0.728221	0.0970654	Welch Two Sample t-test	two.sided	0.390524	Non-significant
ADGRE2	OID01180	Q9UHX3	Olink Metabolism	-0.214279	5.28351	5.49779	-1.96375	0.0546411	54.7903	-0.432972	0.00441533	Welch Two Sample t-test	two.sided	0.167566	Non-significant		PTPRS	OID01284	Q13332	Olink Cardiometabolic	-0.142518	2.7692	2.91171	-1.53038	0.13226	49.7211	-0.329593	0.0445566	Welch Two Sample t-test	two.sided	0.390524	Non-significant
NQO2	OID01173	P16083	Olink Metabolism	-0.253734	0.380246	0.63398	-1.91241	0.0609687	55.7249	-0.519548	0.0120799	Welch Two Sample t-test	two.sided	0.180939	Non-significant		PLXNB2	OID01218	O15031	Olink Cardiometabolic	-0.154625	2.25026	2.40488	-1.51697	0.135468	50.8497	-0.359273	0.0500234	Welch Two Sample t-test	two.sided	0.390524	Non-significant
NPDC1	OID01206	Q9NQX5	Olink Metabolism	0.136523	5.93784	5.80131	1.86341	0.0676531	55.987	-0.0102458	0.283293	Welch Two Sample t-test	two.sided	0.189191	Non-significant		GAS6	OID01286	Q14393	Olink Cardiometabolic	-0.32971	5.70843	6.03814	-1.51667	0.137568	38.264	-0.769694	0.110274	Welch Two Sample t-test	two.sided	0.390524	Non-significant
KLK10	OID01148	O43240	Olink Metabolism	0.188382	4.50922	4.32083	1.86407	0.067862	52.9313	-0.0143239	0.391089	Welch Two Sample t-test	two.sided	0.189191	Non-significant		SERPINA5	OID01229	P05154	Olink Cardiometabolic	-0.501328	9.57525	10.0766	-1.51368	0.140079	31.492	-1.17638	0.173727	Welch Two Sample t-test	two.sided	0.390524	Non-significant
CA13	OID01146	Q8N1Q1	Olink Metabolism	-0.335508	2.93178	3.26729	-1.79809	0.0775549	55.9924	-0.709296	0.0382808	Welch Two Sample t-test	two.sided	0.209854	Non-significant		ICAM1	OID01230	P05362	Olink Cardiometabolic	-0.375675	7.2209	7.59658	-1.45645	0.153219	39.2608	-0.897294	0.145943	Welch Two Sample t-test	two.sided	0.414591	Non-significant
SNAP23	OID01163	O00161	Olink Metabolism	-0.31146	1.91452	2.22598	-1.69826	0.0950109	55.9923	-0.678855	0.0559354	Welch Two Sample t-test	two.sided	0.249743	Non-significant		ST6GAL1	OID01252	P15907	Olink Cardiometabolic	-0.393457	3.47299	3.86645	-1.39828	0.167798	53.494	-0.957723	0.170809	Welch Two Sample t-test	two.sided	0.44107	Non-significant
CTSH	OID01171	P09668	Olink Metabolism	-0.20579	1.83713	2.04292	-1.56927	0.122221	55.9862	-0.468491	0.0569114	Welch Two Sample t-test	two.sided	0.312341	Non-significant		TGFBI	OID01291	Q15582	Olink Cardiometabolic	-0.417296	8.19365	8.61094	-1.37248	0.178311	36.4047	-1.03369	0.199098	Welch Two Sample t-test	two.sided	0.450299	Non-significant
DDC	OID01128	P20711	Olink Metabolism	-0.296634	5.21037	5.50701	-1.50311	0.138891	51.7299	-0.692687	0.0994195	Welch Two Sample t-test	two.sided	0.345349	Non-significant		UMOD	OID01237	P07911	Olink Cardiometabolic	0.103435	2.56514	2.46171	1.35162	0.182488	50.7686	-0.0502154	0.257086	Welch Two Sample t-test	two.sided	0.450299	Non-significant
CLUL1	OID01168	Q15846	Olink Metabolism	0.18534	4.66147	4.47613	1.41906	0.161468	55.5625	-0.0763447	0.447025	Welch Two Sample t-test	two.sided	0.381248	Non-significant		LCN2	OID01278	P80188	Olink Cardiometabolic	-0.26611	2.84558	3.11169	-1.34086	0.185993	50.2725	-0.664679	0.132459	Welch Two Sample t-test	two.sided	0.450299	Non-significant
ANXA4	OID01158	P09525	Olink Metabolism	-0.076998	0.291254	0.368252	-1.40608	0.165231	55.9315	-0.1867	0.0327038	Welch Two Sample t-test	two.sided	0.381248	Non-significant		TIMP1	OID01224	P01033	Olink Cardiometabolic	-0.366035	7.34517	7.7112	-1.30933	0.198	39.4313	-0.931298	0.199227	Welch Two Sample t-test	two.sided	0.467077	Non-significant
VCAN	OID01194	P13611	Olink Metabolism	-0.125738	4.42871	4.55445	-1.40459	0.16576	55.0664	-0.305134	0.0536583	Welch Two Sample t-test	two.sided	0.381248	Non-significant		CHL1	OID01216	O00533	Olink Cardiometabolic	-0.202604	3.69472	3.89732	-1.24331	0.220025	46.2131	-0.530577	0.125368	Welch Two Sample t-test	two.sided	0.480045	Non-significant
USP8	OID01200	P40818	Olink Metabolism	-0.116197	0.2898	0.405997	-1.28211	0.205385	53.0014	-0.297976	0.0655831	Welch Two Sample t-test	two.sided	0.459483	Non-significant		QPCT	OID01293	Q16769	Olink Cardiometabolic	-0.196354	0.297531	0.493886	-1.23539	0.222907	46.3656	-0.516216	0.123508	Welch Two Sample t-test	two.sided	0.480045	Non-significant
IGFBPL1	OID01192	Q8WX77	Olink Metabolism	0.123739	3.45563	3.33189	1.2699	0.209764	52.0874	-0.0717807	0.319259	Welch Two Sample t-test	two.sided	0.459483	Non-significant		ENG	OID01254	P17813	Olink Cardiometabolic	-0.140044	3.06295	3.20299	-1.16804	0.248722	46.6918	-0.381286	0.101199	Welch Two Sample t-test	two.sided	0.480045	Non-significant
CCDC80	OID01144	Q76M96	Olink Metabolism	-0.116682	5.6801	5.79678	-1.22819	0.224564	55.4286	-0.307039	0.0736748	Welch Two Sample t-test	two.sided	0.471836	Non-significant		CR2	OID01258	P20023	Olink Cardiometabolic	-0.370883	8.94512	9.31601	-1.16929	0.249971	35.9977	-1.01417	0.272403	Welch Two Sample t-test	two.sided	0.480045	Non-significant
CD79B	OID01157	P40259	Olink Metabolism	-0.11531	2.65521	2.77052	-1.21592	0.229403	52.9847	-0.305522	0.0749025	Welch Two Sample t-test	two.sided	0.471836	Non-significant		TIMD4	OID01298	Q96H15	Olink Cardiometabolic	-0.231552	4.90123	5.13278	-1.16143	0.250761	52.1006	-0.631594	0.168491	Welch Two Sample t-test	two.sided	0.480045	Non-significant
AHCY	OID01123	P23526	Olink Metabolism	-0.117601	0.644892	0.762494	-1.18143	0.242497	55.209	-0.317071	0.0818677	Welch Two Sample t-test	two.sided	0.471836	Non-significant		CD59	OID01248	P13987	Olink Cardiometabolic	-0.152162	0.947092	1.09925	-1.16354	0.250878	44.0096	-0.41572	0.111395	Welch Two Sample t-test	two.sided	0.480045	Non-significant
CRKL	OID01191	P46109	Olink Metabolism	-0.205904	5.73273	5.93863	-1.1789	0.243492	55.2505	-0.555893	0.144084	Welch Two Sample t-test	two.sided	0.471836	Non-significant		MET	OID01238	P08581	Olink Cardiometabolic	-0.113224	2.98004	3.09326	-1.14822	0.256013	53.2003	-0.310989	0.0845411	Welch Two Sample t-test	two.sided	0.480045	Non-significant
SIGLEC7	OID01160	Q9Y286	Olink Metabolism	-0.0830817	3.8106	3.89369	-1.15405	0.253385	55.9574	-0.2273	0.061137	Welch Two Sample t-test	two.sided	0.471836	Non-significant		PAM	OID01256	P19021	Olink Cardiometabolic	-0.139045	2.7383	2.87734	-1.13956	0.259745	51.4619	-0.383949	0.105859	Welch Two Sample t-test	two.sided	0.480045	Non-significant
FBP1	OID01195	P09467	Olink Metabolism	-0.143118	0.338727	0.481844	-1.14414	0.257437	55.9664	-0.393702	0.107467	Welch Two Sample t-test	two.sided	0.471836	Non-significant		IGFBP3	OID01255	P17936	Olink Cardiometabolic	-0.277612	6.08019	6.3578	-1.13544	0.263084	39.2005	-0.772073	0.216848	Welch Two Sample t-test	two.sided	0.480045	Non-significant
LRP11	OID01179	Q86VZ4	Olink Metabolism	-0.0956434	4.7826	4.87825	-1.1436	0.257802	54.3457	-0.263294	0.0720073	Welch Two Sample t-test	two.sided	0.471836	Non-significant		CDH1	OID01245	P12830	Olink Cardiometabolic	-0.230986	4.14535	4.37634	-1.12883	0.264026	53.3019	-0.641358	0.179386	Welch Two Sample t-test	two.sided	0.480045	Non-significant
FAM3C	OID01175	Q92520	Olink Metabolism	-0.0770347	4.67741	4.75444	-1.13558	0.26104	55.1984	-0.212973	0.0589037	Welch Two Sample t-test	two.sided	0.471836	Non-significant		NOTCH1	OID01273	P46531	Olink Cardiometabolic	-0.157533	4.14217	4.2997	-1.12632	0.265943	45.4532	-0.439159	0.124093	Welch Two Sample t-test	two.sided	0.480045	Non-significant
ADGRG2	OID01152	Q8IZP9	Olink Metabolism	-0.101284	2.76098	2.86226	-1.13473	0.261562	53.3447	-0.280285	0.077718	Welch Two Sample t-test	two.sided	0.471836	Non-significant		SELL	OID01249	P14151	Olink Cardiometabolic	-0.379834	9.8298	10.2096	-1.11834	0.272226	30.2466	-1.07324	0.313569	Welch Two Sample t-test	two.sided	0.480045	Non-significant
ENPP7	OID01181	Q6UWV6	Olink Metabolism	-0.335931	3.99713	4.33306	-1.10304	0.274742	55.81	-0.946063	0.2742	Welch Two Sample t-test	two.sided	0.486082	Non-significant		TCN2	OID01259	P20062	Olink Cardiometabolic	-0.213231	5.0079	5.22113	-1.09314	0.280472	42.6295	-0.606713	0.18025	Welch Two Sample t-test	two.sided	0.480045	Non-significant
DAB2	OID01205	P98082	Olink Metabolism	-0.0882282	0.795437	0.883665	-1.04948	0.298486	55.7274	-0.256655	0.080199	Welch Two Sample t-test	two.sided	0.518127	Non-significant		TIE1	OID01270	P35590	Olink Cardiometabolic	-0.125778	2.52829	2.65406	-1.08439	0.283173	52.2386	-0.358504	0.106948	Welch Two Sample t-test	two.sided	0.480045	Non-significant
CHRDL2	OID01170	Q6WN34	Olink Metabolism	0.141143	4.97241	4.83127	1.0287	0.308185	54.2819	-0.133905	0.416192	Welch Two Sample t-test	two.sided	0.525056	Non-significant		KIT	OID01241	P10721	Olink Cardiometabolic	-0.193676	5.13652	5.3302	-1.08088	0.286661	37.4614	-0.556585	0.169234	Welch Two Sample t-test	two.sided	0.480045	Non-significant
CD164	OID01127	Q04900	Olink Metabolism	-0.118555	5.20695	5.3255	-1.01516	0.31443	55.5833	-0.352543	0.115433	Welch Two Sample t-test	two.sided	0.525956	Non-significant		APOM	OID01221	O95445	Olink Cardiometabolic	-0.260309	7.3187	7.57901	-1.07459	0.289672	36.1825	-0.75151	0.230891	Welch Two Sample t-test	two.sided	0.480045	Non-significant
CDHR5	OID01143	Q9HBB8	Olink Metabolism	-0.0946035	3.9364	4.031	-0.995074	0.32415	53.8619	-0.285222	0.0960152	Welch Two Sample t-test	two.sided	0.532531	Non-significant		CNDP1	OID01299	Q96KN2	Olink Cardiometabolic	-0.236179	6.39983	6.63601	-1.06757	0.29274	36.4107	-0.684679	0.21232	Welch Two Sample t-test	two.sided	0.480045	Non-significant
TSHB	OID01196	P01222	Olink Metabolism	-0.154763	3.3483	3.50306	-0.978559	0.332023	55.7831	-0.47161	0.162085	Welch Two Sample t-test	two.sided	0.535897	Non-significant		CD46	OID01251	P15529	Olink Cardiometabolic	-0.170551	4.65646	4.82702	-1.05445	0.297419	44.0897	-0.496504	0.155403	Welch Two Sample t-test	two.sided	0.480045	Non-significant
RNASE3	OID01211	P12724	Olink Metabolism	-0.341365	7.23164	7.573	-0.921639	0.360697	55.6305	-1.08345	0.400723	Welch Two Sample t-test	two.sided	0.566519	Non-significant		LILRB5	OID01220	O75023	Olink Cardiometabolic	-0.26043	6.18873	6.44916	-0.99018	0.326917	49.3435	-0.788882	0.268021	Welch Two Sample t-test	two.sided	0.518558	Non-significant
ANGPT2	OID01132	O15123	Olink Metabolism	0.0936965	2.16385	2.07016	0.915197	0.364056	55.3748	-0.111443	0.298836	Welch Two Sample t-test	two.sided	0.566519	Non-significant		CA3	OID01235	P07451	Olink Cardiometabolic	-0.147993	2.93991	3.0879	-0.949491	0.34657	54.3978	-0.460431	0.164446	Welch Two Sample t-test	two.sided	0.540415	Non-significant
TFF2	OID01130	Q03403	Olink Metabolism	0.168265	5.71273	5.54447	0.908717	0.369469	36.4481	-0.207112	0.543642	Welch Two Sample t-test	two.sided	0.566519	Non-significant		CFHR5	OID01302	Q9BXR6	Olink Cardiometabolic	-0.297403	8.57077	8.86817	-0.906727	0.370554	36.1634	-0.962505	0.367699	Welch Two Sample t-test	two.sided	0.559376	Non-significant
DPP7	OID01178	Q9UHL4	Olink Metabolism	-0.140834	3.60644	3.74727	-0.882189	0.381522	54.8905	-0.460777	0.179109	Welch Two Sample t-test	two.sided	0.57541	Non-significant		ITGAM	OID01242	P11215	Olink Cardiometabolic	-0.0847411	1.66338	1.74812	-0.902315	0.370891	54.0831	-0.273023	0.103541	Welch Two Sample t-test	two.sided	0.559376	Non-significant
SDC4	OID01202	P31431	Olink Metabolism	-0.0969739	7.07119	7.16817	-0.865834	0.390349	54.9007	-0.321437	0.127489	Welch Two Sample t-test	two.sided	0.579228	Non-significant		CA1	OID01223	P00915	Olink Cardiometabolic	-0.322433	6.89821	7.22065	-0.87585	0.385386	48.9947	-1.06223	0.417368	Welch Two Sample t-test	two.sided	0.559783	Non-significant
NECTIN2	OID01198	Q92692	Olink Metabolism	-0.0658043	5.40208	5.46789	-0.846593	0.400935	54.3481	-0.221617	0.0900089	Welch Two Sample t-test	two.sided	0.585492	Non-significant		DEFA1	OID01277	P59665	Olink Cardiometabolic	-0.148764	2.59645	2.74521	-0.872676	0.386824	52.3619	-0.490778	0.19325	Welch Two Sample t-test	two.sided	0.559783	Non-significant
APEX1	OID01164	P27695	Olink Metabolism	-0.230348	1.98774	2.21809	-0.779821	0.438876	54.3938	-0.822461	0.361766	Welch Two Sample t-test	two.sided	0.630885	Non-significant		F11	OID01227	P03951	Olink Cardiometabolic	-0.257302	7.61278	7.87008	-0.868559	0.391243	33.641	-0.85957	0.344967	Welch Two Sample t-test	two.sided	0.559783	Non-significant
SERPINB8	OID01141	P50452	Olink Metabolism	-0.109315	3.45677	3.56608	-0.708404	0.481684	55.0349	-0.418558	0.199928	Welch Two Sample t-test	two.sided	0.681769	Non-significant		SPARCL1	OID01287	Q14515	Olink Cardiometabolic	-0.134591	3.97626	4.11085	-0.857346	0.395499	48.1742	-0.450201	0.18102	Welch Two Sample t-test	two.sided	0.559783	Non-significant
GRAP2	OID01154	O75791	Olink Metabolism	-0.0768045	0.813182	0.889987	-0.694828	0.490075	55.2379	-0.298305	0.144696	Welch Two Sample t-test	two.sided	0.683135	Non-significant		TNC	OID01265	P24821	Olink Cardiometabolic	-0.165082	5.29698	5.46207	-0.73675	0.465101	44.9641	-0.616388	0.286224	Welch Two Sample t-test	two.sided	0.642493	Non-significant
NOMO1	OID01172	Q15155	Olink Metabolism	0.0439264	7.0002	6.95627	0.670361	0.505438	54.8893	-0.0873974	0.17525	Welch Two Sample t-test	two.sided	0.694035	Non-significant		C2	OID01233	P06681	Olink Cardiometabolic	-0.16958	7.30118	7.47076	-0.728279	0.470887	38.1704	-0.640891	0.301731	Welch Two Sample t-test	two.sided	0.642493	Non-significant
MEP1B	OID01208	Q16820	Olink Metabolism	0.172623	1.90285	1.73022	0.651165	0.517632	55.4042	-0.35856	0.703806	Welch Two Sample t-test	two.sided	0.700325	Non-significant		CRTAC1	OID01304	Q9NQ79	Olink Cardiometabolic	-0.109035	3.72432	3.83336	-0.719587	0.474886	53.9296	-0.412831	0.194762	Welch Two Sample t-test	two.sided	0.642493	Non-significant
SEMA3F	OID01147	Q13275	Olink Metabolism	0.0485221	4.17729	4.12877	0.597172	0.552893	53.8945	-0.114388	0.211432	Welch Two Sample t-test	two.sided	0.737191	Non-significant		REG1A	OID01231	P05451	Olink Cardiometabolic	-0.144589	6.63054	6.77513	-0.648812	0.520051	41.3047	-0.594545	0.305368	Welch Two Sample t-test	two.sided	0.693402	Non-significant
NADK	OID01139	O95544	Olink Metabolism	-0.166684	4.74378	4.91046	-0.581431	0.563286	55.9321	-0.740988	0.407619	Welch Two Sample t-test	two.sided	0.740319	Non-significant		ICAM3	OID01267	P32942	Olink Cardiometabolic	-0.0864385	4.1811	4.26754	-0.587341	0.560245	40.3832	-0.383791	0.210914	Welch Two Sample t-test	two.sided	0.736322	Non-significant
CANT1	OID01186	Q8WVQ1	Olink Metabolism	-0.032851	5.46989	5.50275	-0.561666	0.576585	55.9973	-0.150018	0.0843159	Welch Two Sample t-test	two.sided	0.741492	Non-significant		TGFBR3	OID01279	Q03167	Olink Cardiometabolic	-0.0759647	4.56137	4.63734	-0.530803	0.597789	52.6071	-0.363063	0.211133	Welch Two Sample t-test	two.sided	0.7746	Non-significant
CD1C	OID01187	P29017	Olink Metabolism	0.0433763	4.81913	4.77576	0.556242	0.580298	55.0814	-0.112896	0.199648	Welch Two Sample t-test	two.sided	0.741492	Non-significant		SAA4	OID01269	P35542	Olink Cardiometabolic	-0.13188	5.59735	5.72923	-0.490239	0.626124	49.6624	-0.672299	0.408538	Welch Two Sample t-test	two.sided	0.800047	Non-significant
LILRA5	OID01155	A6NI73	Olink Metabolism	-0.0519429	5.58052	5.63246	-0.531802	0.597097	52.7206	-0.247875	0.143989	Welch Two Sample t-test	two.sided	0.752506	Non-significant		LTBP2	OID01288	Q14767	Olink Cardiometabolic	0.0570052	2.33052	2.27351	0.463958	0.644531	54.3467	-0.189293	0.303303	Welch Two Sample t-test	two.sided	0.812286	Non-significant
PILRB	OID01149	Q9UKJ0	Olink Metabolism	-0.074524	5.10887	5.1834	-0.512859	0.610117	54.645	-0.365777	0.216728	Welch Two Sample t-test	two.sided	0.754452	Non-significant		FCGR3B	OID01219	O75015	Olink Cardiometabolic	0.0932933	5.42244	5.32914	0.451374	0.653939	43.9603	-0.323268	0.509854	Welch Two Sample t-test	two.sided	0.813005	Non-significant
S100P	OID01131	P25815	Olink Metabolism	-0.0844306	1.04478	1.12921	-0.50262	0.617303	53.2664	-0.421319	0.252457	Welch Two Sample t-test	two.sided	0.754452	Non-significant		ANGPTL3	OID01306	Q9Y5C1	Olink Cardiometabolic	-0.0986751	7.31098	7.40966	-0.405018	0.687624	39.9689	-0.591085	0.393734	Welch Two Sample t-test	two.sided	0.843485	Non-significant
RTN4R	OID01193	Q9BZR6	Olink Metabolism	0.0476663	2.34999	2.30233	0.482715	0.631196	55.5217	-0.150184	0.245516	Welch Two Sample t-test	two.sided	0.754452	Non-significant		F7	OID01239	P08709	Olink Cardiometabolic	-0.0625716	4.69062	4.75319	-0.357824	0.721942	51.3377	-0.413576	0.288433	Welch Two Sample t-test	two.sided	0.87393	Non-significant
REG4	OID01184	Q9BYZ8	Olink Metabolism	0.0534085	7.1271	7.07369	0.48237	0.631443	55.417	-0.168444	0.275261	Welch Two Sample t-test	two.sided	0.754452	Non-significant		PRSS2	OID01236	P07478	Olink Cardiometabolic	0.0543467	3.13703	3.08269	0.341542	0.734007	54.5728	-0.264596	0.373289	Welch Two Sample t-test	two.sided	0.876995	Non-significant
ACP6	OID01129	Q9NPH0	Olink Metabolism	-0.0560879	3.11816	3.17425	-0.462753	0.64552	50.7309	-0.299448	0.187272	Welch Two Sample t-test	two.sided	0.761383	Non-significant		IGLC2	OID01240	P0DOY2	Olink Cardiometabolic	-0.0795805	6.81284	6.89242	-0.31961	0.750932	39.9011	-0.582852	0.423691	Welch Two Sample t-test	two.sided	0.885714	Non-significant
ANGPTL1	OID01150	O95841	Olink Metabolism	-0.0327118	1.8994	1.93211	-0.425043	0.672434	55.9971	-0.186884	0.12146	Welch Two Sample t-test	two.sided	0.783088	Non-significant		LILRB1	OID01297	Q8NHL6	Olink Cardiometabolic	-0.0387969	3.21976	3.25856	-0.291889	0.77147	54.9575	-0.305172	0.227578	Welch Two Sample t-test	two.sided	0.898421	Non-significant
ARG1	OID01199	P05089	Olink Metabolism	-0.058335	2.83173	2.89006	-0.385265	0.701532	54.8154	-0.361801	0.245131	Welch Two Sample t-test	two.sided	0.801519	Non-significant		LYVE1	OID01307	Q9Y5Y7	Olink Cardiometabolic	-0.0717597	7.75497	7.82673	-0.27851	0.782305	34.0533	-0.595348	0.451829	Welch Two Sample t-test	two.sided	0.899651	Non-significant
GLRX	OID01137	P35754	Olink Metabolism	-0.0544656	2.28507	2.33953	-0.379719	0.705685	52.5131	-0.342225	0.233294	Welch Two Sample t-test	two.sided	0.801519	Non-significant		EFEMP1	OID01281	Q12805	Olink Cardiometabolic	-0.0460512	6.59495	6.64101	-0.248283	0.805201	39.523	-0.421059	0.328957	Welch Two Sample t-test	two.sided	0.909279	Non-significant
TXNDC5	OID01176	Q8NBS9	Olink Metabolism	0.0266852	1.48761	1.46092	0.354393	0.724379	55.8747	-0.124163	0.177534	Welch Two Sample t-test	two.sided	0.812718	Non-significant		FCGR2A	OID01244	P12318	Olink Cardiometabolic	-0.065923	4.51033	4.57626	-0.241047	0.810444	53.2565	-0.614404	0.482558	Welch Two Sample t-test	two.sided	0.909279	Non-significant
METRNL	OID01207	Q641Q3	Olink Metabolism	0.0134974	4.05093	4.03743	0.265831	0.791346	55.9813	-0.088217	0.115212	Welch Two Sample t-test	two.sided	0.877155	Non-significant		IL7R	OID01253	P16871	Olink Cardiometabolic	-0.033706	3.69985	3.73356	-0.193413	0.847416	50.2108	-0.3837	0.316288	Welch Two Sample t-test	two.sided	0.939304	Non-significant
PPP1R2	OID01177	P41236	Olink Metabolism	-0.0299278	2.55082	2.58075	-0.252721	0.801413	55.7507	-0.267179	0.207324	Welch Two Sample t-test	two.sided	0.877738	Non-significant		LILRB2	OID01296	Q8N423	Olink Cardiometabolic	-0.0351959	4.46844	4.50363	-0.179268	0.858435	51.1803	-0.429313	0.358921	Welch Two Sample t-test	two.sided	0.94019	Non-significant
ITGB7	OID01161	P26010	Olink Metabolism	-0.0163086	1.139	1.1553	-0.205471	0.837975	54.1319	-0.175431	0.142814	Welch Two Sample t-test	two.sided	0.906985	Non-significant		MFAP5	OID01285	Q13361	Olink Cardiometabolic	-0.0149242	2.07132	2.08624	-0.133388	0.894373	54.9819	-0.239148	0.2093	Welch Two Sample t-test	two.sided	0.95028	Non-significant
DIABLO	OID01145	Q9NR28	Olink Metabolism	0.0229283	0.0426596	0.0197313	0.171518	0.864474	52.6304	-0.245241	0.291097	Welch Two Sample t-test	two.sided	0.911842	Non-significant		PROC	OID01228	P04070	Olink Cardiometabolic	0.0280211	5.93744	5.90942	0.124496	0.901439	48.2916	-0.424453	0.480495	Welch Two Sample t-test	two.sided	0.95028	Non-significant
MCFD2	OID01183	Q8NI22	Olink Metabolism	-0.00893183	2.3385	2.34743	-0.166534	0.868346	55.1857	-0.116408	0.0985446	Welch Two Sample t-test	two.sided	0.911842	Non-significant		PLTP	OID01275	P55058	Olink Cardiometabolic	0.0134738	2.08415	2.07068	0.121899	0.903429	54.3834	-0.208096	0.235044	Welch Two Sample t-test	two.sided	0.95028	Non-significant
BAG6	OID01197	P46379	Olink Metabolism	-0.0118926	1.80325	1.81514	-0.161609	0.872196	55.8956	-0.159315	0.135529	Welch Two Sample t-test	two.sided	0.911842	Non-significant		CA4	OID01261	P22748	Olink Cardiometabolic	0.0111075	2.56303	2.55192	0.104237	0.917447	44.7153	-0.203554	0.225769	Welch Two Sample t-test	two.sided	0.95028	Non-significant
CLSTN2	OID01166	Q9H4D0	Olink Metabolism	0.00958014	3.47384	3.46426	0.108519	0.913976	55.4311	-0.167307	0.186468	Welch Two Sample t-test	two.sided	0.944784	Non-significant		CES1	OID01263	P23141	Olink Cardiometabolic	-0.0260941	4.04865	4.07474	-0.101797	0.919293	54.2371	-0.539961	0.487773	Welch Two Sample t-test	two.sided	0.95028	Non-significant
TYRO3	OID01190	Q06418	Olink Metabolism	0.007438	2.64301	2.63557	0.0814677	0.935361	55.8535	-0.175468	0.190344	Welch Two Sample t-test	two.sided	0.945629	Non-significant		FETUB	OID01305	Q9UGM5	Olink Cardiometabolic	-0.0198459	4.73355	4.7534	-0.0882106	0.930057	50.7086	-0.47158	0.431889	Welch Two Sample t-test	two.sided	0.950725	Non-significant
PAG1	OID01203	Q9NWQ8	Olink Metabolism	0.0064256	2.37339	2.36697	0.0793903	0.937005	55.9621	-0.155713	0.168564	Welch Two Sample t-test	two.sided	0.945629	Non-significant		REG3A	OID01280	Q06141	Olink Cardiometabolic	0.00235022	0.775356	0.773006	0.039515	0.968627	53.3884	-0.116925	0.121625	Welch Two Sample t-test	two.sided	0.979271	Non-significant
CD2AP	OID01133	Q9Y5K6	Olink Metabolism	0.0138843	4.66763	4.65375	0.068529	0.945629	51.7446	-0.39272	0.420489	Welch Two Sample t-test	two.sided	0.945629	Non-significant		SERPINA7	OID01232	P05543	Olink Cardiometabolic	-0.000867906	5.42382	5.42469	-0.00407395	0.996771	37.8077	-0.432213	0.430477	Welch Two Sample t-test	two.sided	0.996771	Non-significant

## Sheet: Table S5
	CORRELATION MATRIX (Females XY n = 28, rho)																														CORRELATION MATRIX (Females, p-values)
	Steatosis grade	Steatosis_diagnosis	Age	Weight	Height	BMI	Waist circumference	WHR	FFM (%)	FM (kg)	mREE (kcal)	Fasting glc	Insulin	HOMA-IR	Total chol.	HDL	Triglycerides	AST	ALT	GGT	FLI	CTSO	SERPINB6	LILRA5	CDH2	FAP	logit				Steatosis grade	Steatosis_diagnosis	Age	Weight	Height	BMI	Waist circumference	WHR	FFM (%)	FM (kg)	mREE (kcal)	Fasting glc	Insulin	HOMA-IR	Total chol.	HDL	Triglycerides	AST	ALT
Steatosis grade	1	0.8594	-0.378061	0.574517	0.22502	0.561994	0.451179	0.246634	-0.219291	0.206699	0.280752	0.0518014	0.546596	0.537121	0.39566	0.039241	0.267694	-0.0387345	0.00711168	0.597397	0.41364	0.272765	0.128202	0.374511	0.4629	0.269679	0.654608			Steatosis grade	1	4.74666e-09	0.0472976	0.00138666	0.249632	0.00185617	0.0159602	0.205793	0.262208	0.291274	0.147852	0.793487	0.00261644	0.00320641	0.0371521	0.842847	0.168447	0.844851	0.971349
Steatosis_diagnosis	0.8594	1	-0.136091	0.42213	0.115879	0.448093	0.403435	0.207547	-0.234203	0.240405	0.0592489	-0.0301381	0.351358	0.335339	0.515173	-0.0137281	0.326879	-0.0841091	-0.0403432	0.437459	0.429673	0.149443	0.0165484	0.269019	0.324802	0.0194509	0.543952			Steatosis_diagnosis	4.74666e-09	1	0.48987	0.0252456	0.557067	0.0167875	0.0332647	0.289254	0.230313	0.217846	0.76457	0.878998	0.0667433	0.0810784	0.00502473	0.944724	0.0895412	0.670452	0.83849
Age	-0.378061	-0.136091	1	-0.375794	-0.285968	-0.295809	-0.291744	-0.322969	-0.175506	-0.195235	-0.430864	-0.108507	-0.28838	-0.298437	-0.0730426	-0.0269076	0.0128618	0.12442	0.0890148	-0.174202	-0.190367	-0.0895358	-0.128625	-0.261235	-0.189454	-0.484124	-0.408302			Age	0.0472976	0.48987	1	0.0487502	0.140153	0.126426	0.131972	0.0936715	0.371691	0.319441	0.0220814	0.582585	0.136694	0.122933	0.711846	0.891889	0.948208	0.528165	0.652391
Weight	0.574517	0.42213	-0.375794	1	0.522518	0.915441	0.667536	0.367855	-0.261129	0.788199	0.490025	0.35344	0.478746	0.523532	0.0151536	-0.329195	0.159615	0.324507	0.370304	0.619785	0.757733	0.275794	0.190108	0.280476	0.432933	0.390681	0.52307			Weight	0.00138666	0.0252456	0.0487502	1	0.00433755	8.87745e-12	0.000104194	0.0541165	0.179534	6.35468e-07	0.00812003	0.0650344	0.00995826	0.0042493	0.938995	0.0871613	0.417183	0.0920299	0.0524141
Height	0.22502	0.115879	-0.285968	0.522518	1	0.14073	0.0801322	0.0734183	-0.18005	0.357917	0.205949	0.0558782	0.149405	0.147083	-0.0976708	-0.102497	-0.0198407	0.396248	0.35195	0.349578	0.183201	0.370163	0.305285	-0.0788785	0.206338	0.300359	0.253655			Height	0.249632	0.557067	0.140153	0.00433755	1	0.475048	0.685227	0.710427	0.359236	0.0614745	0.293067	0.777622	0.447967	0.455136	0.620991	0.603757	0.920177	0.0368454	0.0662535
BMI	0.561994	0.448093	-0.295809	0.915441	0.14073	1	0.73524	0.406417	-0.235343	0.763972	0.470668	0.391607	0.500701	0.553031	0.079568	-0.351004	0.218488	0.176849	0.248738	0.555176	0.808578	0.150823	0.0942202	0.368403	0.409569	0.297927	0.495847			BMI	0.00185617	0.0167875	0.126426	8.87745e-12	0.475048	1	8.3222e-06	0.0318635	0.227986	2.23687e-06	0.011479	0.0393178	0.00665191	0.00227126	0.687332	0.0670371	0.264002	0.367984	0.201828
Waist circumference	0.451179	0.403435	-0.291744	0.667536	0.0801322	0.73524	1	0.832513	-0.126713	0.536375	0.251246	0.474211	0.439607	0.49825	0.0984966	-0.242841	0.248955	-0.0719528	-0.00973877	0.248197	0.808121	0.159216	0.0664732	0.18641	0.362328	0.388398	0.492858			Waist circumference	0.0159602	0.0332647	0.131972	0.000104194	0.685227	8.3222e-06	1	3.93217e-08	0.52053	0.00325736	0.197168	0.0107897	0.0192461	0.00696746	0.618028	0.213076	0.201421	0.715969	0.960772
WHR	0.246634	0.207547	-0.322969	0.367855	0.0734183	0.406417	0.832513	1	-0.0888824	0.357674	0.14094	0.456684	0.360701	0.414137	0.107621	-0.217318	0.354754	-0.197357	-0.144647	-0.0141436	0.612355	0.162193	0.0809034	0.22615	0.372161	0.309778	0.442826			WHR	0.205793	0.289254	0.0936715	0.0541165	0.710427	0.0318635	3.93217e-08	1	0.652876	0.061664	0.474384	0.0145686	0.0593393	0.0284563	0.585684	0.266631	0.0639737	0.314105	0.462718
FFM (%)	-0.219291	-0.234203	-0.175506	-0.261129	-0.18005	-0.235343	-0.126713	-0.0888824	1	-0.266763	0.00353097	0.0753185	-0.167331	-0.117332	-0.0246062	0.118752	-0.152243	-0.297796	-0.296559	-0.193388	-0.383759	-0.0236735	-0.178931	0.0412764	-0.0682622	-0.123871	-0.126043			FFM (%)	0.262208	0.230313	0.371691	0.179534	0.359236	0.227986	0.52053	0.652876	1	0.16999	0.985773	0.703263	0.394721	0.552099	0.901089	0.547265	0.439293	0.123779	0.125423
FM (kg)	0.206699	0.240405	-0.195235	0.788199	0.357917	0.763972	0.536375	0.357674	-0.266763	1	0.27072	0.215973	0.135016	0.173978	0.131619	-0.354816	0.205944	0.432302	0.490846	0.30388	0.701646	0.108571	0.0179559	0.188882	0.254978	0.0984557	0.347951			FM (kg)	0.291274	0.217846	0.319441	6.35468e-07	0.0614745	2.23687e-06	0.00325736	0.061664	0.16999	1	0.163503	0.269677	0.493338	0.375933	0.504374	0.0639237	0.293077	0.0215929	0.00799828
mREE (kcal)	0.280752	0.0592489	-0.430864	0.490025	0.205949	0.470668	0.251246	0.14094	0.00353097	0.27072	1	0.30918	0.255328	0.295006	-0.146059	0.0929709	-0.203423	0.138649	0.147442	0.313931	0.362489	-0.0407414	0.20921	0.225618	0.00282465	0.36664	0.0980553			mREE (kcal)	0.147852	0.76457	0.0220814	0.00812003	0.293067	0.011479	0.197168	0.474384	0.985773	0.163503	1	0.109389	0.189745	0.127508	0.458315	0.637964	0.299156	0.481668	0.454023
Fasting glc	0.0518014	-0.0301381	-0.108507	0.35344	0.0558782	0.391607	0.474211	0.456684	0.0753185	0.215973	0.30918	1	0.262407	0.421633	-0.0241105	-0.175662	0.28318	-0.15936	-0.156337	0.070583	0.37841	0.200634	0.0744782	-0.0458992	0.233887	0.091623	0.179584			Fasting glc	0.793487	0.878998	0.582585	0.0650344	0.777622	0.0393178	0.0107897	0.0145686	0.703263	0.269677	0.109389	1	0.177337	0.0254363	0.903072	0.37126	0.144231	0.417938	0.426937
Insulin	0.546596	0.351358	-0.28838	0.478746	0.149405	0.500701	0.439607	0.360701	-0.167331	0.135016	0.255328	0.262407	1	0.983181	0.12831	-0.381368	0.364424	-0.0956827	-0.0415249	0.631243	0.544384	0.326873	0.237426	0.435	0.382506	0.264743	0.499359			Insulin	0.00261644	0.0667433	0.136694	0.00995826	0.447967	0.00665191	0.0192461	0.0593393	0.394721	0.493338	0.189745	0.177337	1	9.95874e-21	0.515243	0.0452408	0.0565745	0.628148	0.833823
HOMA-IR	0.537121	0.335339	-0.298437	0.523532	0.147083	0.553031	0.49825	0.414137	-0.117332	0.173978	0.295006	0.421633	0.983181	1	0.114272	-0.394598	0.40943	-0.115973	-0.0579722	0.614233	0.56346	0.331167	0.222565	0.402834	0.412535	0.267072	0.506926			HOMA-IR	0.00320641	0.0810784	0.122933	0.0042493	0.455136	0.00227126	0.00696746	0.0284563	0.552099	0.375933	0.127508	0.0254363	9.95874e-21	1	0.562586	0.0377097	0.0304965	0.556746	0.769506
Total chol.	0.39566	0.515173	-0.0730426	0.0151536	-0.0976708	0.079568	0.0984966	0.107621	-0.0246062	0.131619	-0.146059	-0.0241105	0.12831	0.114272	1	0.268806	0.44849	-0.248058	-0.138563	0.214551	0.161258	0.0537189	-0.25636	0.368758	0.177165	-0.284964	0.575105			Total chol.	0.0371521	0.00502473	0.711846	0.938995	0.620991	0.687332	0.618028	0.585684	0.901089	0.504374	0.458315	0.903072	0.515243	0.562586	1	0.166619	0.0166792	0.203103	0.481941
HDL	0.039241	-0.0137281	-0.0269076	-0.329195	-0.102497	-0.351004	-0.242841	-0.217318	0.118752	-0.354816	0.0929709	-0.175662	-0.381368	-0.394598	0.268806	1	-0.296151	-0.146699	-0.14431	-0.357863	-0.422239	-0.0933145	-0.150241	0.035973	-0.0792353	0.235545	0.0619655			HDL	0.842847	0.944724	0.891889	0.0871613	0.603757	0.0670371	0.213076	0.266631	0.547265	0.0639237	0.637964	0.37126	0.0452408	0.0377097	0.166619	1	0.125968	0.456324	0.463772
Triglycerides	0.267694	0.326879	0.0128618	0.159615	-0.0198407	0.218488	0.248955	0.354754	-0.152243	0.205944	-0.203423	0.28318	0.364424	0.40943	0.44849	-0.296151	1	-0.298355	-0.17678	0.0821787	0.269192	0.152949	-0.171259	0.312321	0.329054	-0.195909	0.365574			Triglycerides	0.168447	0.0895412	0.948208	0.417183	0.920177	0.264002	0.201421	0.0639737	0.439293	0.293077	0.299156	0.144231	0.0565745	0.0304965	0.0166792	0.125968	1	0.123041	0.368173
AST	-0.0387345	-0.0841091	0.12442	0.324507	0.396248	0.176849	-0.0719528	-0.197357	-0.297796	0.432302	0.138649	-0.15936	-0.0956827	-0.115973	-0.248058	-0.146699	-0.298355	1	0.975967	0.30342	0.144353	0.0944626	0.179722	-0.117553	0.0774497	0.0976358	0.000762287			AST	0.844851	0.670452	0.528165	0.0920299	0.0368454	0.367984	0.715969	0.314105	0.123779	0.0215929	0.481668	0.417938	0.628148	0.556746	0.203103	0.456324	0.123041	1	9.90417e-19
ALT	0.00711168	-0.0403432	0.0890148	0.370304	0.35195	0.248738	-0.00973877	-0.144647	-0.296559	0.490846	0.147442	-0.156337	-0.0415249	-0.0579722	-0.138563	-0.14431	-0.17678	0.975967	1	0.344181	0.191099	0.0483631	0.0800349	-0.0137616	0.109784	0.111113	0.0915328			ALT	0.971349	0.83849	0.652391	0.0524141	0.0662535	0.201828	0.960772	0.462718	0.125423	0.00799828	0.454023	0.426937	0.833823	0.769506	0.481941	0.463772	0.368173	9.90417e-19	1
GGT	0.597397	0.437459	-0.174202	0.619785	0.349578	0.555176	0.248197	-0.0141436	-0.193388	0.30388	0.313931	0.070583	0.631243	0.614233	0.214551	-0.357863	0.0821787	0.30342	0.344181	1	0.449553	0.189609	0.227729	0.220753	0.355588	0.131082	0.539666			GGT	0.000789094	0.0199132	0.375311	0.000435677	0.068231	0.00216527	0.202842	0.943054	0.32413	0.115925	0.103767	0.721161	0.000315808	0.000506926	0.272919	0.0615168	0.67761	0.116505	0.0729008
FLI	0.41364	0.429673	-0.190367	0.757733	0.183201	0.808578	0.808121	0.612355	-0.383759	0.701646	0.362489	0.37841	0.544384	0.56346	0.161258	-0.422239	0.269192	0.144353	0.191099	0.449553	1	0.278183	0.201158	0.330144	0.384444	0.191783	0.492			FLI	0.0286663	0.0224925	0.331891	3.02073e-06	0.350747	1.93181e-07	1.98703e-07	0.00053324	0.043798	3.17803e-05	0.0579988	0.0470775	0.00274509	0.00179491	0.412341	0.025204	0.165988	0.463638	0.33
CTSO	0.272765	0.149443	-0.0895358	0.275794	0.370163	0.150823	0.159216	0.162193	-0.0236735	0.108571	-0.0407414	0.200634	0.326873	0.331167	0.0537189	-0.0933145	0.152949	0.0944626	0.0483631	0.189609	0.278183	1	0.4235	0.358096	0.681459	0.0912904	0.456903			CTSO	0.160222	0.447851	0.650484	0.155446	0.0525108	0.44362	0.418364	0.409601	0.904821	0.582361	0.836916	0.305972	0.0895479	0.0851723	0.786014	0.636717	0.437147	0.632556	0.80693
SERPINB6	0.128202	0.0165484	-0.128625	0.190108	0.305285	0.0942202	0.0664732	0.0809034	-0.178931	0.0179559	0.20921	0.0744782	0.237426	0.222565	-0.25636	-0.150241	-0.171259	0.179722	0.0800349	0.227729	0.201158	0.4235	1	-0.112487	0.331434	0.349341	0.239868			SERPINB6	0.515601	0.933391	0.514203	0.332562	0.114164	0.633434	0.736812	0.682353	0.36228	0.92774	0.28532	0.706428	0.223775	0.254971	0.1879	0.445404	0.383556	0.360127	0.68559
LILRA5	0.374511	0.269019	-0.261235	0.280476	-0.0788785	0.368403	0.18641	0.22615	0.0412764	0.188882	0.225618	-0.0458992	0.435	0.402834	0.368758	0.035973	0.312321	-0.117553	-0.0137616	0.220753	0.330144	0.358096	-0.112487	1	0.484859	0.164934	0.56805			LILRA5	0.0495881	0.16627	0.179351	0.148267	0.689909	0.0537317	0.342226	0.247197	0.834804	0.335745	0.248342	0.816597	0.0207002	0.0335528	0.053484	0.855793	0.105648	0.551347	0.944589
CDH2	0.4629	0.324802	-0.189454	0.432933	0.206338	0.409569	0.362328	0.372161	-0.0682622	0.254978	0.00282465	0.233887	0.382506	0.412535	0.177165	-0.0792353	0.329054	0.0774497	0.109784	0.355588	0.384444	0.681459	0.331434	0.484859	1	0.183634	0.74402			CDH2	0.0131195	0.0917173	0.334257	0.0213812	0.292135	0.0304346	0.0581185	0.0511509	0.729986	0.190375	0.988618	0.230959	0.0445493	0.029138	0.367114	0.688575	0.0873048	0.695258	0.578126
FAP	0.269679	0.0194509	-0.484124	0.390681	0.300359	0.297927	0.388398	0.309778	-0.123871	0.0984557	0.36664	0.091623	0.264743	0.267072	-0.284964	0.235545	-0.195909	0.0976358	0.111113	0.131082	0.191783	0.0912904	0.349341	0.164934	0.183634	1	0.396878			FAP	0.165193	0.921741	0.00904256	0.0398268	0.120425	0.123606	0.0411034	0.108669	0.529999	0.618174	0.0549768	0.642865	0.17337	0.169477	0.141612	0.227575	0.31774	0.621116	0.573507
logit	0.654608	0.543952	-0.408302	0.52307	0.253655	0.495847	0.492858	0.442826	-0.126043	0.347951	0.0980553	0.179584	0.499359	0.506926	0.575105	0.0619655	0.365574	0.000762287	0.0915328	0.539666	0.492	0.456903	0.239868	0.56805	0.74402	0.396878	1			logit	0.000157255	0.00277085	0.0310027	0.00428931	0.192764	0.00728897	0.00770625	0.0182809	0.522754	0.0696141	0.61961	0.360501	0.00682314	0.00590448	0.00136741	0.754097	0.0557411	0.996928	0.643194
[truncated: 8 more columns]

## Sheet: Table S6
CORRELATION MATRIX (Males XY n = 31 , rho)																															CORRELATION MATRIX (Males, p-values)
	Steatosis grade	Steatosis_diagnosis	Age	Weight	Height	BMI	Waist circumference	WHR	FFM (%)	FM (kg)	mREE (kcal)	Fasting glc	Insulin	HOMA-IR	Total chol.	HDL	Triglycerides	AST	ALT	GGT	FLI	CTSO	SERPINB6	LILRA5	CDH2	FAP	logit				Steatosis grade	Steatosis_diagnosis	Age	Weight	Height	BMI	Waist circumference	WHR	FFM (%)	FM (kg)	mREE (kcal)	Fasting glc	Insulin	HOMA-IR	Total chol.	HDL	Triglycerides	AST	ALT
Steatosis grade	1	0.7269	0.175545	0.539565	0.198479	0.525321	0.578235	0.402527	-0.567194	0.597208	0.365161	0.0722203	0.542468	0.529375	0.110156	-0.108194	0.52146	0.402002	0.449605	0.340755	0.59699	0.370725	0.36977	0.569919	0.43375	0.164524	0.422047			Steatosis grade	1	5.38413e-06	0.353472	0.00208996	0.293062	0.00287384	0.000817442	0.0274337	0.00108127	0.000493589	0.0472331	0.704499	0.00195527	0.00262849	0.562266	0.569291	0.00312568	0.030637	0.0126786
Steatosis_diagnosis	0.7269	1	-0.204761	0.236747	1.24826e-15	0.275737	0.35627	0.357321	-0.424769	0.301501	0.208651	0.295724	0.366845	0.388527	0.0885157	0.105253	0.211322	0.188956	0.211125	0.0827144	0.297987	0.284204	0.221907	0.34281	0.347894	0.449256	0.555632			Steatosis_diagnosis	5.38413e-06	1	0.277737	0.207807	1	0.140249	0.0533103	0.0525609	0.0192979	0.105415	0.26851	0.112594	0.0461467	0.0338556	0.641835	0.579894	0.26229	0.326256	0.262746
Age	0.175545	-0.204761	1	0.514971	0.603852	0.288986	0.469009	0.393883	-0.105162	0.347286	0.263626	-0.341094	0.155166	0.0957894	0.352866	0.280393	0.28799	0.291625	0.276404	0.296474	0.358112	-0.0982434	-0.0802279	0.0852384	-0.0464407	-0.472999	-0.175549			Age	0.353472	0.277737	1	0.00359178	0.000410567	0.12142	0.00893727	0.0312687	0.580223	0.0600617	0.159241	0.0650925	0.412935	0.614594	0.0557937	0.133404	0.122766	0.124795	0.139254
Weight	0.539565	0.236747	0.514971	1	0.545283	0.888583	0.912725	0.298106	-0.710863	0.903272	0.364804	-0.0949111	0.384863	0.355371	-0.174388	-0.133969	0.211278	0.301492	0.25241	0.234792	0.726024	0.12739	0.154783	0.411372	0.288924	-0.203154	-0.0870689			Weight	0.00208996	0.207807	0.00359178	1	0.00183188	5.56192e-11	2.12275e-12	0.10959	1.07135e-05	8.43667e-12	0.0474658	0.617857	0.0357227	0.0539573	0.356702	0.48032	0.262393	0.111969	0.178409
Height	0.198479	1.24826e-15	0.603852	0.545283	1	0.105796	0.488115	0.416238	-0.268225	0.454905	0.190078	-0.169262	0.126842	0.0902795	0.181553	0.183974	0.119095	0.0727029	-0.00556567	-0.0226824	0.112112	0.0368818	-0.190677	0.206748	-0.00651085	-0.528428	-0.245198			Height	0.293062	1	0.000410567	0.00183188	1	0.577929	0.00621004	0.0221437	0.151825	0.0115459	0.314382	0.37123	0.504181	0.635186	0.336972	0.330459	0.530772	0.707815	0.976714
BMI	0.525321	0.275737	0.288986	0.888583	0.105796	1	0.818767	0.108939	-0.673946	0.816706	0.323282	-0.036114	0.349215	0.332417	-0.308012	-0.242919	0.148926	0.285304	0.270477	0.268039	0.80408	0.120691	0.307693	0.37828	0.311846	0.0365623	0.000345242			BMI	0.00287384	0.140249	0.12142	5.56192e-11	0.577929	1	3.2111e-08	0.566616	4.44927e-05	3.71119e-08	0.081406	0.849731	0.0585581	0.0726869	0.097741	0.195852	0.432199	0.133561	0.148284
Waist circumference	0.578235	0.35627	0.469009	0.912725	0.488115	0.818767	1	0.522358	-0.773956	0.82178	0.441741	-0.0128447	0.439281	0.414566	-0.171993	-0.197275	0.162159	0.315547	0.264072	0.331094	0.781037	0.120355	0.0944419	0.362918	0.332074	-0.111636	0.00984159			Waist circumference	0.000817442	0.0533103	0.00893727	2.12275e-12	0.00621004	3.2111e-08	1	0.0030655	5.25335e-07	2.59024e-08	0.0145293	0.94629	0.0151525	0.0227399	0.363448	0.29606	0.391928	0.0954274	0.158511
WHR	0.402527	0.357321	0.393883	0.298106	0.416238	0.108939	0.522358	1	-0.433465	0.329524	0.30049	0.0566145	0.449523	0.440241	0.291433	0.0896631	0.173269	0.244451	0.259468	0.325294	0.315485	0.279574	-0.170408	0.0523239	0.27302	0.0321408	0.359231			WHR	0.0274337	0.0525609	0.0312687	0.10959	0.0221437	0.566616	0.0030655	1	0.0167146	0.0753663	0.106645	0.76635	0.0126967	0.0149066	0.118156	0.637506	0.359845	0.20125	0.166166
FFM (%)	-0.567194	-0.424769	-0.105162	-0.710863	-0.268225	-0.673946	-0.773956	-0.433465	1	-0.786443	-0.371361	-0.220168	-0.573032	-0.579507	0.330449	0.304323	-0.139712	-0.274139	-0.239323	-0.339976	-0.670285	-0.276848	0.0888583	-0.227087	-0.372333	-0.16763	-0.142865			FFM (%)	0.00108127	0.0192979	0.580223	1.07135e-05	0.151825	4.44927e-05	5.25335e-07	0.0167146	1	2.57819e-07	0.0433309	0.242371	0.000933753	0.000790997	0.0745017	0.102035	0.461522	0.150126	0.202759
FM (kg)	0.597208	0.301501	0.347286	0.903272	0.454905	0.816706	0.82178	0.329524	-0.786443	1	0.292894	0.0390595	0.407682	0.396288	-0.204993	-0.213902	0.219547	0.239895	0.217338	0.176158	0.702453	0.334557	0.121129	0.366689	0.264159	-0.0906137	-0.0429926			FM (kg)	0.000493589	0.105415	0.0600617	8.43667e-12	0.0115459	3.71119e-08	2.59024e-08	0.0753663	2.57819e-07	1	0.116241	0.837631	0.0253357	0.0301609	0.27718	0.256374	0.243735	0.210043	0.248631
mREE (kcal)	0.365161	0.208651	0.263626	0.364804	0.190078	0.323282	0.441741	0.30049	-0.371361	0.292894	1	-0.0995577	0.415217	0.391497	0.087371	-0.093031	0.349426	0.178215	0.195112	0.177953	0.62299	0.108671	0.134645	0.29771	0.349398	-0.031452	0.264285			mREE (kcal)	0.0472331	0.26851	0.159241	0.0474658	0.314382	0.081406	0.0145293	0.106645	0.0433309	0.116241	1	0.600673	0.0225062	0.0324006	0.646165	0.624868	0.0583958	0.355	0.301494
Fasting glc	0.0722203	0.295724	-0.341094	-0.0949111	-0.169262	-0.036114	-0.0128447	0.0566145	-0.220168	0.0390595	-0.0995577	1	0.090103	0.210458	-0.193442	-0.203746	-0.0472789	-0.180892	-0.160653	-0.289502	-0.104027	0.141946	0.105915	-0.00583627	0.0689217	0.259002	0.0971241			Fasting glc	0.704499	0.112594	0.0650925	0.617857	0.37123	0.849731	0.94629	0.76635	0.242371	0.837631	0.600673	1	0.63585	0.264291	0.305731	0.280177	0.804063	0.347699	0.396399
Insulin	0.542468	0.366845	0.155166	0.384863	0.126842	0.349215	0.439281	0.449523	-0.573032	0.407682	0.415217	0.090103	1	0.991647	0.145042	-0.122387	0.62574	0.62254	0.673115	0.62164	0.453297	0.081166	0.0236474	0.183849	0.412293	0.305586	0.547336			Insulin	0.00195527	0.0461467	0.412935	0.0357227	0.504181	0.0585581	0.0151525	0.0126967	0.000933753	0.0253357	0.0225062	0.63585	1	1.87379e-26	0.444432	0.519391	0.000217256	0.000310633	4.58359e-05
HOMA-IR	0.529375	0.388527	0.0957894	0.355371	0.0902795	0.332417	0.414566	0.440241	-0.579507	0.396288	0.391497	0.210458	0.991647	1	0.114581	-0.148108	0.598494	0.568814	0.63081	0.563024	0.420528	0.0921017	0.029831	0.175025	0.407974	0.338265	0.5495			HOMA-IR	0.00262849	0.0338556	0.614594	0.0539573	0.635186	0.0726869	0.0227399	0.0149066	0.000790997	0.0301609	0.0324006	0.264291	1.87379e-26	1	0.546567	0.434759	0.000476451	0.00128293	0.000186186
Total chol.	0.110156	0.0885157	0.352866	-0.174388	0.181553	-0.308012	-0.171993	0.291433	0.330449	-0.204993	0.087371	-0.193442	0.145042	0.114581	1	0.513712	0.253919	0.0591199	0.13003	0.137337	-0.10217	-0.239286	-0.0998196	-0.210985	-0.31033	0.0654154	0.450896			Total chol.	0.562266	0.641835	0.0557937	0.356702	0.336972	0.097741	0.363448	0.118156	0.0745017	0.27718	0.646165	0.305731	0.444432	0.546567	1	0.00368881	0.17574	0.760646	0.493433
HDL	-0.108194	0.105253	0.280393	-0.133969	0.183974	-0.242919	-0.197275	0.0896631	0.304323	-0.213902	-0.093031	-0.203746	-0.122387	-0.148108	0.513712	1	-0.127463	-0.0334511	-0.0436388	0.119814	-0.236947	0.0166851	0.0351034	-0.203597	-0.279899	0.220846	0.194784			HDL	0.569291	0.579894	0.133404	0.48032	0.330459	0.195852	0.29606	0.637506	0.102035	0.256374	0.624868	0.280177	0.519391	0.434759	0.00368881	1	0.502079	0.86323	0.818891
Triglycerides	0.52146	0.211322	0.28799	0.211278	0.119095	0.148926	0.162159	0.173269	-0.139712	0.219547	0.349426	-0.0472789	0.62574	0.598494	0.253919	-0.127463	1	0.76272	0.785282	0.488874	0.290303	0.142073	0.287489	0.485261	0.536801	-0.0552528	0.420601			Triglycerides	0.00312568	0.26229	0.122766	0.262393	0.530772	0.432199	0.391928	0.359845	0.461522	0.243735	0.0583958	0.804063	0.000217256	0.000476451	0.17574	0.502079	1	1.51064e-06	2.76003e-07
AST	0.402002	0.188956	0.291625	0.301492	0.0727029	0.285304	0.315547	0.244451	-0.274139	0.239895	0.178215	-0.180892	0.62254	0.568814	0.0591199	-0.0334511	0.76272	1	0.976591	0.784888	0.373835	0.0539802	0.233716	0.348578	0.656253	0.0580509	0.416314			AST	0.030637	0.326256	0.124795	0.111969	0.707815	0.133561	0.0954274	0.20125	0.150126	0.210043	0.355	0.347699	0.000310633	0.00128293	0.760646	0.86323	1.51064e-06	1	1.49074e-19
ALT	0.449605	0.211125	0.276404	0.25241	-0.00556567	0.270477	0.264072	0.259468	-0.239323	0.217338	0.195112	-0.160653	0.673115	0.63081	0.13003	-0.0436388	0.785282	0.976591	1	0.725894	0.391388	0.0628831	0.24276	0.31306	0.613817	0.142308	0.504562			ALT	0.0126786	0.262746	0.139254	0.178409	0.976714	0.148284	0.158511	0.166166	0.202759	0.248631	0.301494	0.396399	4.58359e-05	0.000186186	0.493433	0.818891	2.76003e-07	1.49074e-19	1
GGT	0.340755	0.0827144	0.296474	0.234792	-0.0226824	0.268039	0.331094	0.325294	-0.339976	0.176158	0.177953	-0.289502	0.62164	0.563024	0.137337	0.119814	0.488874	0.784888	0.725894	1	0.445315	0.0262824	0.0362227	0.176917	0.382738	0.228152	0.407891			GGT	0.0653768	0.663896	0.111642	0.211697	0.905297	0.152119	0.0739035	0.0794194	0.0660345	0.351767	0.346801	0.120726	0.000245649	0.00119875	0.469247	0.528276	0.00611835	4.63698e-07	5.62961e-06
FLI	0.59699	0.297987	0.358112	0.726024	0.112112	0.80408	0.781037	0.315485	-0.670285	0.702453	0.62299	-0.104027	0.453297	0.420528	-0.10217	-0.236947	0.290303	0.373835	0.391388	0.445315	1	0.167157	0.203967	0.386044	0.409667	-0.0118633	0.163507			FLI	0.000496546	0.109739	0.0520027	5.59737e-06	0.555303	8.67498e-08	3.5284e-07	0.0894627	5.06902e-05	1.50962e-05	0.000235953	0.584341	0.0118803	0.0206722	0.591102	0.207412	0.119655	0.0457485	0.032453
CTSO	0.370725	0.284204	-0.0982434	0.12739	0.0368818	0.120691	0.120355	0.279574	-0.276848	0.334557	0.108671	0.141946	0.081166	0.0921017	-0.239286	0.0166851	0.142073	0.0539802	0.0628831	0.0262824	0.167157	1	0.420553	0.262059	0.442051	0.109185	0.161695			CTSO	0.0437192	0.127987	0.605513	0.502324	0.846574	0.525239	0.526399	0.13459	0.138594	0.0707536	0.567577	0.454317	0.669832	0.628345	0.20283	0.930266	0.45391	0.780929	0.741312
SERPINB6	0.36977	0.221907	-0.0802279	0.154783	-0.190677	0.307693	0.0944419	-0.170408	0.0888583	0.121129	0.134645	0.105915	0.0236474	0.029831	-0.0998196	0.0351034	0.287489	0.233716	0.24276	0.0362227	0.203967	0.420553	1	0.509386	0.401367	0.178036	0.243421			SERPINB6	0.0443071	0.238576	0.673438	0.414102	0.312829	0.0981072	0.619604	0.367955	0.640541	0.523725	0.478086	0.577499	0.901287	0.875652	0.599711	0.853891	0.123448	0.222379	0.196153
LILRA5	0.569919	0.34281	0.0852384	0.411372	0.206748	0.37828	0.362918	0.0523239	-0.227087	0.366689	0.29771	-0.00583627	0.183849	0.175025	-0.210985	-0.203597	0.485261	0.348578	0.31306	0.176917	0.386044	0.262059	0.509386	1	0.529177	-0.179229	0.0501286			LILRA5	0.00101006	0.0636666	0.654263	0.0239156	0.272998	0.039285	0.0487115	0.783623	0.22751	0.0462466	0.110086	0.975582	0.330792	0.354921	0.26307	0.280537	0.00656567	0.0638552	0.0920888
CDH2	0.43375	0.347894	-0.0464407	0.288924	-0.00651085	0.311846	0.332074	0.27302	-0.372333	0.264159	0.349398	0.0689217	0.412293	0.407974	-0.31033	-0.279899	0.536801	0.656253	0.613817	0.382738	0.409667	0.442051	0.401367	0.529177	1	0.0104346	0.413138			CDH2	0.016635	0.0595848	0.807472	0.121503	0.97276	0.093425	0.0730008	0.144358	0.0427433	0.158369	0.0584173	0.717434	0.0235716	0.0252209	0.0951135	0.134119	0.00222565	0.000110805	0.000309073
FAP	0.164524	0.449256	-0.472999	-0.203154	-0.528428	0.0365623	-0.111636	0.0321408	-0.16763	-0.0906137	-0.031452	0.259002	0.305586	0.338265	0.0654154	0.220846	-0.0552528	0.0580509	0.142308	0.228152	-0.0118633	0.109185	0.178036	-0.179229	0.0104346	1	0.703467			FAP	0.384964	0.0127563	0.00829686	0.281608	0.0026841	0.847888	0.556991	0.866107	0.375929	0.633929	0.868952	0.166957	0.100549	0.0674971	0.731269	0.240887	0.771821	0.764852	0.453156
logit	0.422047	0.555632	-0.175549	-0.0870689	-0.245198	0.000345242	0.00984159	0.359231	-0.142865	-0.0429926	0.264285	0.0971241	0.547336	0.5495	0.450896	0.194784	0.420601	0.416314	0.504562	0.407891	0.163507	0.161695	0.243421	0.0501286	0.413138	0.703467	1			logit	0.0201708	0.00143452	0.35346	0.64731	0.191559	0.998555	0.958835	0.0512216	0.451371	0.821529	0.158162	0.609648	0.00174622	0.00165971	0.0123944	0.302324	0.0206479	0.0246791	0.00446401
[truncated: 8 more columns]

## Sheet: Table S7
CORRELATION MATRIX (Overal cohort, XY n = 59, rho)																															CORRELATION MATRIX (Overal cohort, XY n = 59, p-values)
	Steatosis grade	Steatosis_diagnosis	Age	Weight	Height	BMI	Waist circumference	WHR	FFM (%)	FM (kg)	mREE (kcal)	Fasting glc	Insulin	HOMA-IR	Total chol.	HDL	Triglycerides	AST	ALT	GGT	FLI	CTSO	SERPINB6	LILRA5	CDH2	FAP	logit				Steatosis grade	Steatosis_diagnosis	Age	Weight	Height	BMI	Waist circumference	WHR	FFM (%)	FM (kg)	mREE (kcal)	Fasting glc	Insulin	HOMA-IR	Total chol.	HDL	Triglycerides	AST	ALT
Steatosis grade	1	0.826745	-0.129518	0.622325	0.420308	0.500513	0.57316	0.428665	-0.0455821	0.453213	0.486131	0.156163	0.551785	0.549436	0.209937	-0.12233	0.372548	0.326956	0.367809	0.507495	0.536725	0.442039	0.361343	0.452585	0.516928	0.370232	0.625231			Steatosis grade	1	1.30407e-15	0.332548	1.83613e-07	0.0010203	6.30599e-05	2.57339e-06	0.000787333	0.734035	0.000353501	0.000109407	0.241754	7.13362e-06	7.94564e-06	0.113715	0.360298	0.00397751	0.0130494	0.00450457
Steatosis_diagnosis	0.826745	1	-0.183259	0.429445	0.324155	0.338218	0.469266	0.399281	-0.00323799	0.296329	0.346417	0.190808	0.382016	0.390752	0.279764	-0.0748967	0.244378	0.175559	0.207581	0.345599	0.462532	0.348342	0.231289	0.300303	0.417027	0.387239	0.635597			Steatosis_diagnosis	1.30407e-15	1	0.168521	0.000768263	0.0130509	0.00941147	0.000202503	0.00190352	0.980754	0.0239058	0.00772547	0.151363	0.00308507	0.00242402	0.0334277	0.576322	0.064493	0.191467	0.11792
Age	-0.129518	-0.183259	1	0.0604287	0.0808347	-0.00857241	0.00833469	-0.107767	-0.168506	0.0934237	-0.125059	-0.222506	-0.089244	-0.12218	0.130977	0.114949	0.15236	0.185367	0.159077	0.0784275	-0.0161436	-0.115933	-0.116505	-0.113366	-0.133019	-0.449353	-0.298285			Age	0.332548	0.168521	1	0.652274	0.546372	0.949077	0.950488	0.420698	0.206075	0.485469	0.349599	0.0931934	0.505285	0.36089	0.327082	0.390217	0.253554	0.167438	0.232974
Weight	0.622325	0.429445	0.0604287	1	0.62193	0.835642	0.804099	0.435662	-0.133085	0.84319	0.537666	0.203131	0.444464	0.454999	-0.0982944	-0.29537	0.177661	0.37218	0.369193	0.440988	0.735556	0.300916	0.259428	0.343475	0.425097	0.210295	0.329475			Weight	1.83613e-07	0.000768263	0.652274	1	1.87891e-07	3.38003e-16	2.94367e-14	0.000630497	0.319288	1.00797e-16	1.3473e-05	0.126187	0.000473515	0.000332701	0.462905	0.0243864	0.182134	0.00436047	0.00434468
Height	0.420308	0.324155	0.0808347	0.62193	1	0.0986481	0.422247	0.450767	0.231876	0.404146	0.529251	0.127529	0.200286	0.200425	0.010682	-0.138928	0.0489744	0.304145	0.28236	0.370025	0.311945	0.373922	0.186015	0.0990558	0.272894	0.206522	0.311509			Height	0.0010203	0.0130509	0.546372	1.87891e-07	1	0.461289	0.000961306	0.000383904	0.0798724	0.00165366	1.94192e-05	0.340088	0.131695	0.131423	0.936569	0.298308	0.715053	0.0214391	0.0317544
BMI	0.500513	0.338218	-0.00857241	0.835642	0.0986481	1	0.729976	0.25557	-0.322679	0.78181	0.321188	0.187206	0.420574	0.435397	-0.117765	-0.293513	0.180129	0.231195	0.24976	0.294622	0.746769	0.121512	0.218055	0.371247	0.339635	0.135776	0.217115			BMI	6.30599e-05	0.00941147	0.949077	3.38003e-16	0.461289	1	7.95524e-11	0.0528327	0.0134951	4.36193e-13	0.0139572	0.159381	0.00101201	0.000635867	0.378633	0.0253405	0.176038	0.0835688	0.0586518
Waist circumference	0.57316	0.469266	0.00833469	0.804099	0.422247	0.729976	1	0.756744	-0.0941057	0.67196	0.45541	0.333088	0.458181	0.483307	-0.0360169	-0.286285	0.193743	0.221187	0.226165	0.382802	0.813075	0.24711	0.169981	0.268824	0.41163	0.271443	0.384095			Waist circumference	2.57339e-06	0.000202503	0.950488	2.94367e-14	0.000961306	7.95524e-11	1	6.3558e-12	0.482275	7.69396e-09	0.000328078	0.0106213	0.000298383	0.00012156	0.788382	0.0293583	0.145052	0.0982328	0.0877995
WHR	0.428665	0.399281	-0.107767	0.435662	0.450767	0.25557	0.756744	1	0.119693	0.341943	0.422752	0.393843	0.400099	0.435303	0.125483	-0.221584	0.237213	0.145438	0.177185	0.336635	0.59502	0.347598	0.11433	0.180169	0.410178	0.373722	0.534277			WHR	0.000787333	0.00190352	0.420698	0.000630497	0.000383904	0.0528327	6.3558e-12	1	0.370823	0.00860961	0.000946466	0.00222237	0.0018593	0.000637795	0.347954	0.094594	0.072986	0.280382	0.183327
FFM (%)	-0.0455821	-0.00323799	-0.168506	-0.133085	0.231876	-0.322679	-0.0941057	0.119693	1	-0.308951	0.232347	0.112399	-0.179684	-0.143613	0.0639875	0.0170908	-0.11605	-0.0455155	-0.0343115	0.0854808	-0.208157	0.116246	0.121572	-0.00339256	0.0215432	0.164198	0.158649			FFM (%)	0.734035	0.980754	0.206075	0.319288	0.0798724	0.0134951	0.482275	0.370823	1	0.0182884	0.0792443	0.400889	0.177126	0.282151	0.633223	0.898675	0.385665	0.736723	0.798186
FM (kg)	0.453213	0.296329	0.0934237	0.84319	0.404146	0.78181	0.67196	0.341943	-0.308951	1	0.309715	0.148578	0.304057	0.317013	-0.0670852	-0.294414	0.211803	0.313644	0.327726	0.244837	0.656716	0.303306	0.127776	0.284922	0.29115	0.0543744	0.172972			FM (kg)	0.000353501	0.0239058	0.485469	1.00797e-16	0.00165366	4.36193e-13	7.69396e-09	0.00860961	0.0182884	1	0.0179877	0.265668	0.0203162	0.0153235	0.61683	0.0248739	0.110467	0.0175115	0.0120278
mREE (kcal)	0.486131	0.346417	-0.125059	0.537666	0.529251	0.321188	0.45541	0.422752	0.232347	0.309715	1	0.243795	0.353933	0.373598	-0.0501898	-0.138241	0.078656	0.2873	0.314065	0.433525	0.530231	0.293675	0.302722	0.248232	0.34248	0.401113	0.420876			mREE (kcal)	0.000109407	0.00772547	0.349599	1.3473e-05	1.94192e-05	0.0139572	0.000328078	0.000946466	0.0792443	0.0179877	1	0.0651532	0.00641783	0.00386846	0.708293	0.300729	0.557273	0.0302407	0.016356
Fasting glc	0.156163	0.190808	-0.222506	0.203131	0.127529	0.187206	0.333088	0.393843	0.112399	0.148578	0.243795	1	0.213488	0.352388	-0.10744	-0.234978	0.117044	-0.0790596	-0.0646446	-0.0086013	0.270974	0.238683	0.155288	-0.0102129	0.215574	0.2695	0.239354			Fasting glc	0.241754	0.151363	0.0931934	0.126187	0.340088	0.159381	0.0106213	0.00222237	0.400889	0.265668	0.0651532	1	0.107595	0.00666965	0.422118	0.0758097	0.381581	0.558831	0.62973
Insulin	0.551785	0.382016	-0.089244	0.444464	0.200286	0.420574	0.458181	0.400099	-0.179684	0.304057	0.353933	0.213488	1	0.987396	0.128263	-0.294127	0.496692	0.363306	0.408934	0.571637	0.514343	0.207654	0.143361	0.325485	0.419261	0.31898	0.525419			Insulin	7.13362e-06	0.00308507	0.505285	0.000473515	0.131695	0.00101201	0.000298383	0.0018593	0.177126	0.0203162	0.00641783	0.107595	1	1.5741e-46	0.337293	0.0250219	7.3178e-05	0.0054739	0.00143676
HOMA-IR	0.549436	0.390752	-0.12218	0.454999	0.200425	0.435397	0.483307	0.435303	-0.143613	0.317013	0.373598	0.352388	0.987396	1	0.105006	-0.31516	0.502416	0.335722	0.387907	0.545388	0.517873	0.223741	0.147542	0.303924	0.43608	0.346286	0.539252			HOMA-IR	7.94564e-06	0.00242402	0.36089	0.000332701	0.131423	0.000635867	0.00012156	0.000637795	0.282151	0.0153235	0.00386846	0.00666965	1.5741e-46	1	0.432767	0.0159658	5.85175e-05	0.010678	0.00262394
Total chol.	0.209937	0.279764	0.130977	-0.0982944	0.010682	-0.117765	-0.0360169	0.125483	0.0639875	-0.0670852	-0.0501898	-0.10744	0.128263	0.105006	1	0.368744	0.343831	-0.0564942	0.010732	0.108637	0.0431458	-0.134569	-0.162922	0.10032	-0.0964231	-0.100689	0.428365			Total chol.	0.113715	0.0334277	0.327082	0.462905	0.936569	0.378633	0.788382	0.347954	0.633223	0.61683	0.708293	0.422118	0.337293	0.432767	1	0.004396	0.00822622	0.676381	0.936272
HDL	-0.12233	-0.0748967	0.114949	-0.29537	-0.138928	-0.293513	-0.286285	-0.221584	0.0170908	-0.294414	-0.138241	-0.234978	-0.294127	-0.31516	0.368744	1	-0.20787	-0.136978	-0.149193	-0.153516	-0.408487	-0.124256	-0.114919	-0.0738092	-0.234203	0.0659725	-0.0157493			HDL	0.360298	0.576322	0.390217	0.0243864	0.298308	0.0253405	0.0293583	0.094594	0.898675	0.0248739	0.300729	0.0758097	0.0250219	0.0159658	0.004396	1	0.117399	0.309605	0.263673
Triglycerides	0.372548	0.244378	0.15236	0.177661	0.0489744	0.180129	0.193743	0.237213	-0.11605	0.211803	0.078656	0.117044	0.496692	0.502416	0.343831	-0.20787	1	0.401615	0.424985	0.31939	0.254359	0.131378	0.119212	0.393746	0.427912	-0.0950546	0.348001			Triglycerides	0.00397751	0.064493	0.253554	0.182134	0.715053	0.176038	0.145052	0.072986	0.385665	0.110467	0.557273	0.381581	7.3178e-05	5.85175e-05	0.00822622	0.117399	1	0.00195854	0.000883264
AST	0.326956	0.175559	0.185367	0.37218	0.304145	0.231195	0.221187	0.145438	-0.0455155	0.313644	0.2873	-0.0790596	0.363306	0.335722	-0.0564942	-0.136978	0.401615	1	0.976396	0.713015	0.295135	0.170887	0.287114	0.173665	0.516357	0.191205	0.351833			AST	0.0130494	0.191467	0.167438	0.00436047	0.0214391	0.0835688	0.0982328	0.280382	0.736723	0.0175115	0.0302407	0.558831	0.0054739	0.010678	0.676381	0.309605	0.00195854	1	2.71379e-38
ALT	0.367809	0.207581	0.159077	0.369193	0.28236	0.24976	0.226165	0.177185	-0.0343115	0.327726	0.314065	-0.0646446	0.408934	0.387907	0.010732	-0.149193	0.424985	0.976396	1	0.679377	0.331351	0.176422	0.268939	0.182102	0.494643	0.258001	0.428203			ALT	0.00450457	0.11792	0.232974	0.00434468	0.0317544	0.0586518	0.0877995	0.183327	0.798186	0.0120278	0.016356	0.62973	0.00143676	0.00262394	0.936272	0.263673	0.000883264	2.71379e-38	1
GGT	0.507495	0.345599	0.0784275	0.440988	0.370025	0.294622	0.382802	0.336635	0.0854808	0.244837	0.433525	-0.0086013	0.571637	0.545388	0.108637	-0.153516	0.31939	0.713015	0.679377	1	0.454726	0.244796	0.206156	0.18459	0.453713	0.388079	0.54969			GGT	4.78284e-05	0.00788097	0.558422	0.000530684	0.00425093	0.0247669	0.0030196	0.00977125	0.523474	0.0639776	0.000675093	0.948906	2.77399e-06	9.54972e-06	0.416934	0.249925	0.0145323	4.88839e-10	4.54402e-09
FLI	0.536725	0.462532	-0.0161436	0.735556	0.311945	0.746769	0.813075	0.59502	-0.208157	0.656716	0.530231	0.270974	0.514343	0.517873	0.0431458	-0.408487	0.254359	0.295135	0.331351	0.454726	1	0.294838	0.258795	0.350266	0.43768	0.234128	0.445548			FLI	1.40419e-05	0.00025667	0.904264	4.81711e-11	0.0171349	1.69056e-11	9.00224e-15	8.39861e-07	0.116882	2.16964e-08	1.86193e-05	0.039646	3.62519e-05	3.13532e-05	0.747767	0.0014559	0.0540055	0.02583	0.0110605
CTSO	0.442039	0.348342	-0.115933	0.300916	0.373922	0.121512	0.24711	0.347598	0.116246	0.303306	0.293675	0.238683	0.207654	0.223741	-0.134569	-0.124256	0.131378	0.170887	0.176422	0.244796	0.294838	1	0.489005	0.284172	0.570605	0.287879	0.403693			CTSO	0.000512776	0.00737024	0.386146	0.021716	0.00383529	0.363541	0.0614723	0.00750578	0.384856	0.0206436	0.0252562	0.071174	0.117788	0.0913456	0.313873	0.352728	0.32559	0.203744	0.18525
SERPINB6	0.361343	0.231289	-0.116505	0.259428	0.186015	0.218055	0.169981	0.11433	0.121572	0.127776	0.302722	0.155288	0.143361	0.147542	-0.162922	-0.114919	0.119212	0.287114	0.268939	0.206156	0.258795	0.489005	1	0.245756	0.434583	0.342058	0.341397			SERPINB6	0.00532251	0.0806595	0.38379	0.0492356	0.1621	0.100102	0.202074	0.392794	0.363305	0.339145	0.0209014	0.244436	0.283005	0.269051	0.221726	0.390343	0.372761	0.0303526	0.0412142
LILRA5	0.452585	0.300303	-0.113366	0.343475	0.0990558	0.371247	0.268824	0.180169	-0.00339256	0.284922	0.248232	-0.0102129	0.325485	0.303924	0.10032	-0.0738092	0.393746	0.173665	0.182102	0.18459	0.350266	0.284172	0.245756	1	0.495452	0.0235964	0.319441			LILRA5	0.000361087	0.0219983	0.396823	0.00829747	0.459429	0.00411656	0.041304	0.175941	0.979836	0.0301726	0.0602646	0.939349	0.0126612	0.0203738	0.453689	0.581888	0.00222844	0.19638	0.171273
CDH2	0.516928	0.417027	-0.133019	0.425097	0.272894	0.339635	0.41163	0.410178	0.0215432	0.29115	0.34248	0.215574	0.419261	0.43608	-0.0964231	-0.234203	0.427912	0.516357	0.494643	0.453713	0.43768	0.570605	0.434583	0.495452	1	0.224741	0.618706			CDH2	3.2601e-05	0.00112756	0.31953	0.000880173	0.0382119	0.009099	0.00132622	0.0013848	0.872475	0.0265998	0.00849902	0.104121	0.00105348	0.000622093	0.471506	0.0768089	0.000806163	3.9298e-05	7.91957e-05
FAP	0.370232	0.387239	-0.449353	0.210295	0.206522	0.135776	0.271443	0.373722	0.164198	0.0543744	0.401113	0.2695	0.31898	0.346286	-0.100689	0.0659725	-0.0950546	0.191205	0.258001	0.388079	0.234128	0.287879	0.342058	0.0235964	0.224741	1	0.669422			FAP	0.0042279	0.00267292	0.000402554	0.113087	0.11985	0.309514	0.0392915	0.00385578	0.218079	0.685192	0.00180572	0.040777	0.0146662	0.00775015	0.452025	0.622698	0.47785	0.154224	0.0505419
logit	0.625231	0.635597	-0.298285	0.329475	0.311509	0.217115	0.384095	0.534277	0.158649	0.172972	0.420876	0.239354	0.525419	0.539252	0.428365	-0.0157493	0.348001	0.351833	0.428203	0.54969	0.445548	0.403693	0.341397	0.319441	0.618706	0.669422	1			logit	1.54842e-07	8.3085e-08	0.0229502	0.0115523	0.0172989	0.101611	0.00291467	1.56283e-05	0.234248	0.194131	0.00100269	0.0703595	2.28629e-05	1.25622e-05	0.000794791	0.906591	0.0074321	0.00727842	0.00079884
[truncated: 8 more columns]
